# Supplementary material for: Unravelling transmission ratio distortion across the bovine genome: identification of candidate regions for reproduction defects
Source: BMC Genomics. 2023 Jul 8;24:383. doi: 10.1186/s12864-023-09455-6 (PMC10329377; doi:10.1186/s12864-023-09455-6)
Supplement: Supplementary file 2 — Additional file 2: Supplementary material 2. Summary of the final 604 chromosomal regionsdeemed with TRD across the bovine genome. [file 12864_2023_9455_MOESM2_ESM.xlsx]

## Sheet: Sup.Mat.2
Supplementary material 2: Summary of the final 604 chromosomal regions deemed with TRD across the bovine genome.
type	chromosome	coordinates of the region	number of SNPs of the window	number of sires	number of dams	number of offspring (trios)	total number of animals	number of heterozygous sires	number of heterozygous dams	number of informative offspring	number of informative offspring from heterozygous sires	number of informative offspring from heterozygous dams	Frequency %	Overall TRD	standard deviation	Log10(Bayes factor)	Sire-TRD	standard deviation	Log10(Bayes factor)	Dam-TRD	standard deviation	Log10(Bayes factor)	additive-TRD	standard deviation	Log10(Bayes factor)	dominance-TRD	standard deviation	Log10(Bayes factor)	probability of random overall TRD	probability of random sire-TRD	probability of random dam-TRD	probability of random additive-TRD	probability of random dominance-TRD	AB×AA:AA	AB×AA:AB	AB×BB:AB	AB×BB:BB	AA×AB:AA	AA×AB:AB	BB×AB:AB	BB×AB:BB	AB×AB:AA	AB×AB:AB	AB×AB:BB	sireHxAA	prognyAA	prognyAB	sireHxBB	prognyAB
imputed	1	1039799-1336351	10	5079	111229	264824	352368	12	151	1891	1398	500	0.061	-0.34047	0.0083666	208.47	-0.421426	0.007	252.51	-0.114114	0.0215407	4.45	-0.730801	0.228467	9.25	-0.562334	0.0426263	84.43	0.001	0.001	0.1	0.01	0.01	0	0	109	1282	0	0	192	301	0	1	6	0	0	0	3	1
imputed	1	3495838-4451105	20	4850	104916	246996	330992	44	825	5281	3199	2101	0.433	-0.05968	0.00707107	14.74	-0.079845	0.00877496	16.01	-0.029572	0.0104403	0.04	-0.224304	0.243526	9.98	-0.020708	0.107671	-1.29	0.001	0.01	100	0.1	100	0	0	1340	1840	0	0	983	1099	3	4	12	0	0	0	1	1
imputed	1	6187555-6254730	2	5190	116451	281431	370862	68	2546	5977	1492	4514	0.698	-0.02341	0.00632456	1	-0.017505	0.013	-1.1	-0.02501	0.00768115	0.72	-0.618493	0.0859651	117.72	0.252354	0.0427434	49.21	100	100	100	0.001	0.001	0	0	710	753	0	0	2134	2351	0	20	9	0	0	0	0	0
imputed	1	10125531-10587853	7	5093	112069	267389	354663	46	1008	7000	4787	2240	0.486	-0.11933	0.00632456	85.91	-0.164155	0.00663325	112.47	-0.023094	0.0102956	-0.55	-0.809802	0.082813	147.22	0.071595	0.03245	3.05	0.001	0.001	100	0.001	0.1	0	0	1603	3157	0	0	1062	1151	0	10	17	0	0	0	1	0
imputed	1	14417802-14438946	2	5210	116838	282336	372041	3	160	374	49	325	0.032	-0.27584	0.0219089	25.34	-0.205715	0.0627136	1.22	-0.286201	0.0223607	23.62	-0.172563	0.555596	-0.38	-0.514249	0.13333	18.73	0.001	100	0.001	100	0.1	0	0	14	35	0	0	69	256	0	0	0	0	0	0	0	0
imputed	1	17930486-18052292	4	5199	116349	280359	370008	9	121	423	55	368	0.025	-0.36596	0.0167332	54.14	-0.448372	0.0291033	11.64	-0.351814	0.0182483	42.8	-0.188609	0.548572	-0.31	-0.706199	0.082061	43.23	0.001	0.001	0.001	100	0.01	0	0	2	53	0	0	54	314	0	0	0	0	0	0	1	0
imputed	1	19667901-20192420	10	4956	105883	251719	335732	25	247	2970	2278	694	0.285	0.09974	0.00894427	24.13	0.136793	0.01	36	-0.022938	0.0191311	-1	0.239697	0.328267	12.03	0.055477	0.196843	0.94	0.01	0.001	100	1	100	0	0	1450	826	0	0	330	362	1	0	1	0	0	0	0	0
imputed	1	22662759-22720015	2	5190	113709	272777	362058	17	1402	2002	156	1848	0.28	-0.33589	0.0083666	213.67	-0.350976	0.028688	17.73	-0.334352	0.0087178	194.63	-0.426396	0.474111	2.93	-0.601671	0.0805667	123.24	0.001	0.001	0.001	0.1	0.001	0	0	22	132	0	0	305	1541	0	1	1	0	0	0	4	1
imputed	1	27284985-27324745	2	5130	112823	269596	358527	79	1585	9532	5156	4529	0.38	-0.3733	0.00316228	1315.79	-0.436331	0.0034641	1014.87	-0.301168	0.00608276	379.9	-0.979948	0.0196723	83.13	-0.617043	0.0108628	468.38	0.001	0.001	0.001	0.001	0.001	0	0	321	4682	0	0	883	3493	1	20	132	0	0	0	16	43
imputed	1	33125906-33535419	10	4864	107595	248877	334634	96	2173	5828	1834	4020	0.65	-0.11821	0.00632456	70.35	-0.233765	0.010247	88.56	-0.065746	0.00768115	13.41	-0.527786	0.157661	51.55	-0.035014	0.0612291	-0.54	0.001	0.001	0.01	0.001	100	0	0	480	1328	0	0	1733	2261	3	14	9	0	0	0	0	0
imputed	1	35923613	1	5176	109849	252226	341016	396	8700	41200	22643	20494	95.872	0.08812	0.00316228	290.54	0.145227	0.00316228	401.66	0.025275	0.00360555	8.78	0.212329	0.0267769	72.14	-0.097509	0.0114891	69.74	0.001	0.001	0.001	0.001	0.001	13400	7221	43	42	9736	8704	75	42	626	866	445	15	4546	48	0	0
imputed	1	41465449-42190693	20	4877	106014	246451	331240	28	190	10856	10297	610	0.718	-0.07023	0.00447214	45.03	-0.074658	0.005	48	0.003487	0.0204695	-1.28	-0.024023	0.192808	-1.29	-0.131303	0.0830963	37.76	0.001	0.001	100	100	0.1	0	0	4358	5888	0	0	282	277	13	21	17	0	0	0	0	0
imputed	1	44623201-44643255	2	4869	94044	217469	294958	1594	28687	113370	63301	70026	15.501	-0.09565	0	1061.4	-0.109156	0.002	558.24	-0.083408	0.002	365.29	-0.410845	0.00663325	973.13	-0.015161	0.00331662	2.3	0.001	0.001	0.001	0.001	5	634	1087	16534	25089	614	1179	20485	27791	3102	9440	7415	0	0	0	35	65
imputed	1	46138869-46283541	4	5112	111652	258895	348990	19	1819	4527	1767	2788	0.289	-0.45756	0.00316228	1022.01	-0.463428	0.0043589	409.73	-0.453593	0.00412311	609.58	-0.903372	0.0933381	10.84	-0.875633	0.00979796	535.93	0.001	0.001	0.001	0.001	0.001	0	0	63	1676	0	0	128	2632	0	2	26	0	0	0	7	48
imputed	1	51563701-52570185	20	4779	103652	237442	321709	72	957	5292	2467	2839	0.464	-0.0753	0.00632456	24.65	-0.065019	0.0100499	7.4	-0.085022	0.00911043	16.2	-0.118424	0.311256	1.64	-0.10089	0.132503	8.82	0.001	0.01	0.01	100	0.1	0	0	1067	1386	0	0	1172	1653	3	7	4	0	0	0	3	6
imputed	1	54901166-55930246	20	4932	107588	253620	339157	9	197	586	242	345	0.062	-0.1063	0.02	4.53	-0.249238	0.0275318	12.65	-0.005139	0.027258	-1.16	-0.221734	0.476552	0.16	-0.125781	0.189939	0.42	0.1	0.001	100	100	100	0	0	60	181	0	0	170	174	0	1	0	0	0	0	1	1
imputed	1	57752344-57812704	2	5193	115588	278673	368021	25	171	1686	1244	444	0.052	-0.37217	0.00774597	226.88	-0.437877	0.00685565	247.58	-0.186774	0.0219089	12.61	-0.471254	0.432606	2.26	-0.683218	0.0589491	134.85	0.001	0.001	0.001	0.1	0.001	0	0	76	1166	0	0	137	305	0	2	0	0	0	0	3	4
raw	1	61780413	1	823	6230	24596	31161	357	2367	16221	10378	9791	19.699	-0.017	0.00316228	2.96	-0.006303	0.00655744	-1.52	-0.028114	0.00678233	2.87	-0.550958	0.00748331	588.56	0.431784	0.0072111	569.19	1	100	0.01	0.001	0.001	1	2	3498	2929	0	0	3131	2712	15	3082	851	0	0	0	0	0
imputed	1	65276480-65410263	4	5172	116261	280448	369896	23	7	104	97	7	0.005	-0.43353	0.0240832	20.1	-0.449592	0.0215174	20.67	-0.16592	0.149023	-0.12	-0.1663	0.552397	-0.1	-0.856338	0.0651153	17.23	0.001	0.001	100	100	0.01	0	0	4	93	0	0	2	5	0	0	0	0	0	0	2	0
imputed	1	69835860-69867959	2	5150	113891	274285	362222	111	1398	6359	2218	4180	0.456	-0.18223	0.00547723	187.39	-0.310164	0.00824621	195.69	-0.114477	0.0074162	46.08	-0.542632	0.164368	43.44	-0.193697	0.0526972	33.03	0.001	0.001	0.001	0.001	0.001	0	0	408	1771	0	0	1588	2553	6	24	9	0	0	0	10	7
imputed	1	72844496-73048145	4	5144	112735	270479	358828	192	4498	14183	4607	9749	1.392	-0.07929	0.00447214	77.42	-0.052879	0.00768115	9.42	-0.092155	0.00469042	69.71	-0.223149	0.0947259	26.45	-0.066496	0.0406448	9.24	0.001	0.1	0.001	0.1	0.1	0	0	1978	2456	0	0	3903	5673	35	84	54	0	0	0	2	1
imputed	1	74435001-74459840	2	5194	113640	271163	360543	17	436	1769	479	1295	0.114	-0.2414	0.0104881	91.96	-0.377609	0.0153623	65.67	-0.190242	0.0125698	40.14	-0.672991	0.260146	13.43	-0.305716	0.0722011	21.47	0.001	0.001	0.001	0.01	0.01	0	0	57	417	0	0	399	891	0	3	2	0	0	0	2	22
imputed	1	79217648-79274441	2	5197	116234	279911	369608	52	1176	8695	5018	3770	0.503	-0.1605	0.00547723	199.28	-0.166502	0.0067082	120.86	-0.153622	0.00774597	76.02	-0.771587	0.0726567	137.56	-0.05766	0.0264764	2.06	0.001	0.001	0.001	0.001	1	0	0	1655	3270	0	0	1288	2389	6	25	62	0	0	0	6	6
imputed	1	82855049	1	5220	117007	280832	371324	24	324	3791	2894	898	0.169	-0.21423	0.00707107	154.29	-0.18495	0.008544	86.4	-0.307726	0.0133041	78.03	-0.163959	0.568575	1.03	-0.381095	0.163567	105.43	0.001	0.001	0.001	100	0.01	0	0	911	1982	0	0	172	725	0	1	0	0	0	0	3	3
imputed	1	85760198	1	5005	107318	250146	336149	1960	35628	178763	136459	92142	77.663	0.08849	0	1560.42	0.071951	0.00141421	510.9	0.11299	0.002	767.8	0.356619	0.00469042	1348.67	-0.027905	0.00244949	23.39	0.001	0.001	0.001	0.001	0.001	46007	35472	3026	2116	22073	14511	3463	2257	18548	22868	8422	14	854	73	1	1
imputed	1	88262684-88327865	2	5039	106374	253628	338362	1896	43274	155734	88509	103143	22.762	-0.06862	0	783.2	-0.071337	0.002	314.45	-0.066154	0.00173205	324.52	-0.281756	0.005	725.56	-0.011257	0.00282843	1.12	0.001	0.001	0.001	0.001	100	2780	3879	20036	25896	1938	2686	27505	35096	6617	17185	12116	0	0	0	16	106
imputed	1	94585445	1	5182	113352	269302	358324	609	7430	54403	32839	24409	3.599	-0.14624	0	1076.86	-0.147268	0.00244949	603.17	-0.144722	0.00316228	426.33	-0.477164	0.0217025	388.91	-0.131392	0.00842615	143.24	0.001	0.001	0.001	0.001	0.001	33	32	10494	19435	3	10	7608	13943	462	1187	1196	0	0	0	49	115
imputed	1	96553339-96582794	2	5179	112855	270142	359102	6	269	435	101	335	0.043	-0.4136	0.0134164	74.77	-0.402712	0.028688	16.08	-0.413941	0.0153297	57.61	-0.33698	0.507936	0.02	-0.795952	0.0545527	53.87	0.001	0.001	0.001	100	0.001	0	0	9	91	0	0	28	306	0	0	1	0	0	0	1	3
imputed	1	99961868-100041952	4	4863	102254	235656	318461	456	7013	34300	17314	18114	3.181	-0.10713	0.00316228	353.61	-0.100612	0.00374166	146.12	-0.113265	0.00360555	195.11	-0.489485	0.0286182	299.63	-0.019151	0.0119164	-0.08	0.001	0.001	0.001	0.001	100	4	5	6457	9720	4	13	6562	10407	149	593	386	0	0	0	4	3
imputed	1	102167348-103034522	20	4934	107406	251203	336209	188	4034	16453	7813	8779	1.707	0.00057	0.00447214	-1.96	-0.003993	0.00574456	-1.73	0.005038	0.00519615	-1.67	-0.571403	0.0375899	314.04	0.294156	0.0198242	192.4	100	100	100	0.001	0.001	1	0	3826	3847	0	0	4387	4253	3	88	48	0	0	0	0	0
imputed	1	109284636-109706655	10	4967	109101	259108	345516	196	4064	17139	8194	9106	1.717	0.00077	0.00447214	-1.97	0.002716	0.00538516	-1.82	-0.000318	0.0052915	-1.87	-0.563615	0.0374566	319.51	0.291639	0.0194936	198.01	100	100	100	0.001	0.001	0	0	4061	3972	0	0	4496	4449	5	100	56	0	0	0	0	0
imputed	1	111636723-111855994	2	4759	96430	225772	304006	2192	40099	163986	116667	95573	25.156	-0.09259	0	1591.94	-0.093429	0.00173205	708.2	-0.092115	0.002	533.22	-0.395576	0.0043589	1615.07	-0.002178	0.00264575	-2.8	0.001	0.001	0.001	0.001	100	2573	4192	25989	35659	1898	3544	18146	23731	7458	22916	17880	0	0	0	22	24
imputed	1	112497788-112863292	10	5017	111795	264357	352142	190	3951	16826	7951	9034	1.657	0.00522	0.00316228	-1.67	0.007168	0.00565685	-1.53	0.003736	0.00519615	-1.77	-0.541231	0.0398121	293.39	0.29084	0.0209045	196.29	100	100	100	0.001	0.001	0	0	3973	3819	0	0	4494	4381	6	102	51	0	0	0	0	0
imputed	1	115033039-115133648	4	4973	108000	250963	337283	273	3130	22187	12961	9836	1.668	-0.12323	0.00316228	301.37	-0.131423	0.00424264	189.25	-0.112377	0.00489898	104.11	-0.46948	0.0420595	162.21	-0.069967	0.0168819	14.79	0.001	0.001	0.001	0.001	0.001	1	2	4544	7804	4	8	3558	5656	93	298	219	0	0	0	7	32
imputed	1	118162844-118581426	7	5047	112899	272230	359176	151	3741	15606	7287	8466	1.505	0.00311	0.00447214	-1.87	0.002362	0.00565685	-1.79	0.003994	0.00538516	-1.75	-0.450568	0.0549363	182.6	0.238722	0.0284253	130.08	100	100	100	0.001	0.001	0	0	3606	3534	0	0	4211	4108	11	89	47	0	0	0	0	0
imputed	1	121435713	1	4948	99907	232577	312853	2465	49482	187520	139181	117791	64.217	0.05145	0	590.55	0.044585	0.00173205	178.73	0.059443	0.00173205	257.11	0.217746	0.004	660.15	0.020995	0.00244949	13.3	0.001	0.001	0.001	0.001	1	27888	25297	9595	6949	18740	16465	7838	5296	21844	33968	13640	9	546	45	2	1
imputed	1	125366854	1	4986	102157	241235	322013	2502	50239	191058	136141	122896	33.478	-0.05068	0	578.34	-0.048653	0.00173205	210.16	-0.053009	0.00173205	216.99	-0.219072	0.004	667.05	0.022858	0.00223607	17.17	0.001	0.001	0.001	0.001	0.1	5897	8635	25522	28108	4329	6244	20870	23474	13346	33064	21569	0	0	0	6	8
imputed	1	131381707	1	4938	100598	239212	319541	2401	47390	184804	132087	114616	31.397	-0.05666	0	683.53	-0.055138	0.00173205	266.91	-0.058343	0.00173205	248.5	-0.242833	0.00412311	764.39	0.015963	0.00223607	7.41	0.001	0.001	0.001	0.001	5	4569	6505	27434	31680	4179	6172	19881	22485	11749	29817	20333	0	0	0	16	27
imputed	1	134500353-135269426	20	4809	104869	241770	326571	66	852	5360	2923	2452	0.485	-0.0323	0.00707107	3.16	0.017605	0.00911043	-0.85	-0.092216	0.010198	16.51	-0.590277	0.115369	90.4	0.212994	0.0550999	31.44	0.01	100	0.01	0.001	0.001	0	0	1508	1400	0	0	997	1440	0	8	7	0	0	0	1	0
imputed	1	138528244	1	5094	108642	257067	342395	1560	33883	148706	100925	78296	19.036	-0.03971	0	244.76	-0.024503	0.00173205	41.26	-0.059663	0.002	193.13	-0.182105	0.00574456	296.25	0.012759	0.0034641	2.2	0.001	0.001	0.001	0.001	5	1126	1479	32601	35204	1300	1699	19978	24804	6202	15069	9244	0	0	0	6	4
imputed	1	142502514-142547327	2	5077	111661	264420	351880	191	2858	13386	4632	8898	1.115	-0.10772	0.00447214	135.94	-0.114511	0.00685565	50.92	-0.104051	0.00519615	82.15	-0.331494	0.0934345	49.5	-0.08701	0.0372827	15.12	0.001	0.001	0.001	0.001	0.1	2	2	1719	2765	0	0	3456	5298	28	72	44	0	0	0	2	1
imputed	1	144010687-144190645	2	5162	114987	276213	365224	145	3529	11990	4213	7910	1.219	-0.03011	0.00447214	7.6	-0.035991	0.00754983	2.85	-0.027191	0.00574456	3.14	-0.357175	0.0687895	74.01	0.111037	0.0329545	21.69	0.01	1	0.01	0.001	0.1	1	1	1894	2184	0	1	3678	4098	18	88	27	0	0	0	4	7
imputed	1	148088593-148756389	10	4894	106628	244033	329487	20	394	2111	1294	817	0.162	-0.1563	0.0104881	44.12	-0.239167	0.012	65.72	-0.02475	0.0174069	-0.91	-0.295364	0.496065	3.96	-0.211614	0.171085	14.75	0.001	0.001	100	1	0.1	0	0	337	957	0	0	388	429	0	0	0	0	0	0	0	0
imputed	1	151590393-151770190	7	5009	109118	260009	346106	8	263	1884	1288	597	0.116	-0.15917	0.0109545	40.78	-0.1751	0.0132665	33.53	-0.12533	0.0198746	6.94	-0.141004	0.518102	-0.02	-0.270653	0.177679	25.31	0.001	0.001	0.01	100	0.1	0	0	418	869	0	0	223	373	0	1	0	0	0	0	0	0
imputed	1	153144216-153624165	10	4963	107505	251642	337487	10	218	386	110	276	0.047	-0.25476	0.0219089	21.88	-0.223764	0.0421189	4.15	-0.265879	0.0250998	16.98	-0.175708	0.561254	-0.37	-0.46622	0.146393	15.54	0.001	0.001	0.001	100	0.1	0	0	30	80	0	0	64	212	0	0	0	0	0	0	0	0
imputed	1	154732112-155455156	20	4745	104467	243715	327588	18	103	4104	3817	292	0.215	-0.18714	0.00707107	126.53	-0.189572	0.0074162	120.92	-0.151488	0.0279106	4.8	-0.660825	0.292079	40.06	-0.166803	0.0935361	13.88	0.001	0.001	0.01	0.01	1	0	0	1183	2629	0	0	101	186	0	1	4	0	0	0	1	20
imputed	1	156598837-156822129	7	5117	112721	267406	355482	4	166	374	9	365	0.031	-0.34027	0.0192354	40.45	-0.226831	0.128822	0.15	-0.341609	0.019105	39.87	-0.137906	0.559154	-0.4	-0.659396	0.0983311	33.67	0.001	100	0.001	100	0.01	0	0	2	7	0	0	57	308	0	0	0	0	0	0	0	0
imputed	2	35126-238962	4	5171	115097	276580	365756	0	221	252	0	252	0.03	-0.49248	0.00547723	71.12	0	0	0	-0.49216	0.00538516	71.12	-0.165158	0.553628	-0.03	-0.983262	0.0129228	62.99	0.001	100	0.001	100	0.001	0	0	0	0	0	0	1	251	0	0	0	0	0	0	0	0
imputed	2	4779103-5640288	20	4786	104238	242770	325952	42	701	4863	2981	1889	0.379	-0.12166	0.00707107	61.38	-0.154313	0.008544	61.03	-0.069551	0.0113137	6.42	-0.452819	0.239117	30.48	-0.07172	0.0908515	2.21	0.001	0.001	0.01	0.1	100	0	0	1027	1947	0	0	809	1073	1	5	1	0	0	0	0	0
imputed	2	11634526-11925246	7	5049	107374	252717	338662	30	195	1913	1340	573	0.113	-0.17846	0.0104881	52.57	-0.235065	0.0124097	65.41	-0.04605	0.0206882	-0.22	0.019603	0.607566	-1.07	-0.363276	0.196469	55.54	0.001	0.001	100	100	0.01	0	0	355	985	0	0	260	313	0	0	0	0	0	0	0	0
imputed	2	13411225-13455432	2	4891	104657	233551	318867	802	15493	59870	28868	35982	6.424	-0.10292	0	598.85	-0.117999	0.003	317.57	-0.090787	0.00264575	238.05	-0.498209	0.0135647	620.36	0.00216	0.00632456	-2.04	0.001	0.001	0.001	0.001	100	29	72	9130	14657	9	13	12698	18282	622	2640	1718	0	0	0	26	104
raw	2	22374956	1	499	1995	8542	10869	38	163	1043	550	507	98.431	0.37556	0.01	144.59	0.416517	0.0117898	96.39	0.329157	0.0166733	50.99	0.774262	0.205426	5.03	-0.65486	0.0384448	64.31	0.001	0.001	0.001	0.01	0.001	492	44	0	0	408	85	0	0	13	0	1	10	313	17	0	0
imputed	2	28758897-28957052	7	5083	111799	265395	353462	5	106	306	162	144	0.024	-0.28609	0.0232379	22.16	-0.328549	0.0297153	15.93	-0.232838	0.0364555	6.22	-0.123644	0.568846	-0.45	-0.545814	0.132371	17.98	0.001	0.001	0.001	100	0.1	0	0	27	135	0	0	38	106	0	0	0	0	0	0	2	2
imputed	2	32455179	1	5214	115843	276408	367193	24	389	3116	1719	1426	0.109	-0.35137	0.00632456	371.17	-0.386758	0.00748331	251.94	-0.308273	0.0107703	125.05	-0.905916	0.0893532	23.93	-0.563771	0.0232379	128.49	0.001	0.001	0.001	0.001	0.01	0	0	193	1497	0	0	271	1126	0	3	26	0	0	0	4	5
imputed	2	36077493-36441803	7	5110	113681	271852	360297	8	149	403	44	359	0.035	-0.20596	0.0225832	14.24	-0.370665	0.0498197	5.56	-0.184483	0.0246374	9.75	-0.2283	0.541934	-0.16	-0.343801	0.167741	7.81	0.001	0.001	0.001	100	1	0	0	5	39	0	0	113	246	0	0	0	0	0	0	1	0
imputed	2	38939453-39158935	7	5057	112544	267845	355245	12	496	2678	1863	821	0.152	-0.27261	0.00774597	182.06	-0.376198	0.00754983	256.47	-0.037981	0.0178326	-0.34	-0.600773	0.360972	13.55	-0.408149	0.0853346	63.92	0.001	0.001	100	0.01	0.01	0	0	229	1628	0	0	376	439	0	4	2	0	0	0	2	0
imputed	2	45379047-46244844	10	5005	111495	265715	352768	3	297	1538	1030	508	0.112	-0.1552	0.0118322	31.28	-0.214078	0.0140357	41.1	-0.035104	0.0221811	-0.7	-0.263897	0.525355	1.95	-0.219687	0.182439	11.65	0.001	0.001	100	100	0.1	0	0	294	736	0	0	236	272	0	0	0	0	0	0	0	0
imputed	2	63645355	1	5139	109642	260039	347893	811	10913	65718	41262	29030	94.958	0.15156	0	1419.38	0.163455	0.00244949	927.33	0.134001	0.003	425.27	0.528085	0.0153297	589.37	-0.126672	0.00648074	158.9	0.001	0.001	0.001	0.001	0.001	24275	12204	118	91	15492	8890	48	26	1960	1934	680	77	4446	129	0	0
imputed	2	67813507	1	5219	116978	281638	371911	9	151	766	79	687	99.964	0.32919	0.0134164	77.61	0.315252	0.0424971	6.78	0.329664	0.0142127	69.89	0.131529	0.563536	-0.51	-0.636791	0.100995	64.72	0.001	0.001	0.001	100	0.01	65	14	0	0	571	116	0	0	0	0	0	1	11	0	0	0
imputed	2	75546229-76088949	7	5070	113312	270362	358698	49	766	4485	2162	2352	0.275	-0.21036	0.00707107	177.42	-0.303486	0.0087178	182.86	-0.124682	0.0102956	30.53	-0.903768	0.0973139	75.94	-0.153448	0.0344674	11.08	0.001	0.001	0.001	0.001	1	0	0	422	1711	0	0	875	1448	0	10	19	0	0	0	4	17
imputed	2	77668964-77832115	4	5168	115100	275846	365301	35	260	1906	796	1110	0.064	-0.39615	0.00707107	296.86	-0.443586	0.00781025	164.03	-0.361488	0.0104403	139.24	-0.067884	0.550748	-0.7	-0.786073	0.0585235	275.76	0.001	0.001	0.001	100	0.001	0	0	44	752	0	0	153	957	0	0	0	0	0	0	13	7
imputed	2	81721478-82059515	4	5221	116786	282554	372370	5	140	1474	1215	261	0.054	-0.30792	0.0104881	129.45	-0.358413	0.01	149.47	-0.070392	0.030249	0.05	-0.350671	0.499837	1.55	-0.547836	0.10006	77.1	0.001	0.001	100	100	0.01	0	0	171	1042	0	0	111	148	0	1	1	0	0	0	1	31
imputed	2	87154335-88205436	10	4979	109484	254046	341571	28	694	2597	688	1916	0.235	-0.13118	0.00948683	37.85	-0.155698	0.0184932	13.28	-0.121581	0.0113137	23.61	-0.612269	0.257274	28.67	-0.035908	0.0967574	-0.94	0.001	0.01	0.001	0.01	100	0	0	234	447	0	0	720	1189	0	6	1	0	0	0	3	1
imputed	2	93288386-93648118	7	5034	110825	254642	343295	121	1966	7046	2214	4874	0.652	-0.12239	0.00547723	91.65	-0.135714	0.0100995	34.02	-0.116444	0.00714143	56	-0.360642	0.179207	28.21	-0.109714	0.0681102	11.94	0.001	0.001	0.001	0.001	0.1	0	0	788	1384	0	0	1850	2982	7	23	12	0	0	0	3	2
imputed	2	96953499-97457613	7	5058	111308	266150	352663	27	623	2006	768	1245	0.184	-0.15001	0.0104881	38.26	-0.256847	0.0151987	44.59	-0.08265	0.0139642	6.04	-0.637269	0.285563	21.95	-0.07472	0.102513	0.15	0.001	0.001	0.01	0.01	100	0	0	184	577	0	0	514	724	0	7	0	0	0	0	3	14
imputed	2	104870344-105006704	4	4592	86612	193290	266078	2356	45225	152129	107517	100188	62.058	0.07644	0	1050.86	0.083777	0.002	489.92	0.068336	0.002	296.31	0.308632	0.004	1054.21	-0.006207	0.00264575	-0.84	0.001	0.001	0.001	0.001	100	20349	15174	9623	6795	16291	13674	8706	5941	18933	26881	9762	27	916	46	0	0
imputed	2	108869015-108978008	4	5146	113196	269501	358539	964	24125	82619	37879	52151	9.974	-0.00855	0	3.22	-0.015058	0.00264575	4.26	-0.003553	0.002	-1.97	-0.067996	0.0122474	20.28	0.020767	0.00640312	4.98	0.01	0.01	100	0.001	1	190	230	14634	15414	158	221	22103	22258	1713	3752	1946	0	0	0	3	1
imputed	2	111870534-111962847	4	5167	115521	277903	367124	35	471	2385	1383	1018	0.176	-0.12161	0.01	29.44	-0.190374	0.0126095	43.07	-0.027166	0.0154272	-0.76	-0.124649	0.293401	0.06	-0.198158	0.111467	16.69	0.001	0.001	100	100	1	0	0	421	946	0	0	472	530	4	8	4	0	0	0	4	0
imputed	2	121707643-122019234	7	5069	111552	263886	352248	33	1699	4532	1531	3011	0.493	-0.0718	0.00774597	18.66	-0.207962	0.0117047	57.58	-0.002261	0.00911043	-1.62	0.158981	0.329741	3.38	-0.212889	0.141128	50.71	0.01	0.001	100	5	0.1	0	0	443	1078	0	0	1492	1509	3	4	3	0	0	0	0	0
imputed	2	123692209-123990664	10	4936	104909	240386	325288	302	5126	19588	7967	12055	1.915	-0.11711	0.00316228	238.64	-0.147304	0.00574456	146.74	-0.097186	0.00469042	95.44	-0.540424	0.0462385	193.79	-0.025145	0.0191311	-0.08	0.001	0.001	0.001	0.001	100	0	1	2659	4873	0	0	4686	6935	52	217	165	0	0	0	7	22
imputed	2	126249559-126457093	7	5096	110378	260659	347834	7	238	493	23	470	0.05	-0.26376	0.0189737	30.27	-0.340458	0.0713653	2.3	-0.258341	0.0200499	27.59	-0.130788	0.555774	-0.51	-0.496956	0.137677	23.76	0.001	0.1	0.001	100	0.1	0	0	3	20	0	0	113	357	0	0	0	0	0	0	1	0
imputed	2	128889674-129160558	7	5001	110622	259709	346471	2	195	261	8	253	0.034	-0.33596	0.0225832	27.31	0.001192	0.151351	-0.39	-0.346754	0.0226053	28.43	-0.169559	0.551589	-0.31	-0.644951	0.103537	21.71	0.001	100	0.001	100	0.01	0	0	4	4	0	0	38	215	0	0	0	0	0	0	0	0
imputed	2	131734005-132028943	10	4886	105940	243695	329210	4	570	790	65	725	0.103	-0.3772	0.0114018	109.35	-0.48583	0.0134536	17.74	-0.366917	0.0127279	93.65	-0.177966	0.539218	-0.37	-0.733231	0.0710563	89.31	0.001	0.001	0.001	100	0.01	0	0	0	65	0	0	96	629	0	0	0	0	0	0	1	0
imputed	2	136417593-136437458	2	5010	110352	254818	342077	144	2698	12736	5911	6989	0.895	-0.21446	0.00316228	530.62	-0.218462	0.006	249.57	-0.210933	0.0052915	273.38	-0.798514	0.0732189	163.37	-0.2019	0.0226053	64.64	0.001	0.001	0.001	0.001	0.001	0	0	1611	4136	0	0	1970	4855	16	70	78	0	0	0	16	22
imputed	3	1507502-1979194	10	4888	107169	253055	337929	6	192	1844	1344	502	0.132	-0.10219	0.0114018	15.38	-0.128208	0.0130767	17.87	-0.03349	0.0222261	-0.77	-0.400167	0.343198	9.23	-0.045662	0.13747	-0.8	0.01	0.001	100	1	100	0	0	499	843	0	0	233	267	0	2	0	0	0	0	1	0
imputed	3	4522681-4741110	7	5104	104253	244531	329432	4	451	864	103	762	0.079	-0.42055	0.00894427	155.31	-0.471261	0.0164317	25.27	-0.411999	0.0104403	130.29	-0.301635	0.496766	-0.02	-0.816999	0.0449222	116.74	0.001	0.001	0.001	100	0.001	0	0	2	100	0	0	66	695	0	0	1	0	0	0	2	2
imputed	3	8945826	1	5109	111560	269613	355973	1807	38523	172504	117022	96118	21.862	-0.04056	0	301.77	-0.035857	0.00173205	103.99	-0.04622	0.00173205	138.92	-0.170963	0.00489898	311.14	0.002022	0.00264575	-2.48	0.001	0.001	0.001	0.001	100	2038	2511	33697	38140	1911	2403	23519	27649	8470	19836	12330	0	0	0	20	66
imputed	3	13635591-14084731	7	4962	108087	253021	339158	9	116	950	668	282	0.061	-0.18392	0.0154919	27.25	-0.205633	0.0176068	24.16	-0.130398	0.0283725	3.12	-0.177083	0.539168	-0.14	-0.311807	0.173384	16.3	0.001	0.001	0.01	100	1	0	0	196	472	0	0	104	178	0	0	0	0	0	0	0	0
imputed	3	15984265-16072682	4	5151	113699	270762	359348	9	181	610	382	230	0.05	-0.2184	0.0184391	25.03	-0.295299	0.0204206	29.83	-0.088253	0.0325423	0.5	-0.426766	0.464492	1.76	-0.313326	0.139234	8.53	0.001	0.001	100	100	1	0	0	77	303	0	0	93	135	0	2	0	0	0	0	1	1
imputed	3	20501858-20970383	7	5028	107950	251479	338413	60	743	10727	8503	2298	0.494	-0.25228	0.00447214	623.3	-0.280494	0.00458258	611.05	-0.148012	0.00984886	42.03	-0.710984	0.130353	86.67	-0.33068	0.0332716	157.88	0.001	0.001	0.001	0.001	0.001	0	0	1843	6586	0	0	774	1450	11	37	26	0	0	0	3	10
imputed	3	25835808	1	5098	105582	250863	335021	1720	32035	135154	83459	76111	83.951	0.0979	0	1328.67	0.105122	0.00173205	693.66	0.089633	0.002	452.05	0.397901	0.006245	1071.09	-0.032883	0.00331662	22.8	0.001	0.001	0.001	0.001	0.001	34055	22738	1380	870	28768	20624	1398	905	9270	11238	3908	39	1411	71	0	0
imputed	3	27719287-29358344	20	4703	103446	237697	320706	51	767	3223	1031	2204	0.274	-0.17644	0.0083666	87.93	-0.268837	0.0130767	66.7	-0.133644	0.010198	32.96	-0.537327	0.304859	21.99	-0.179031	0.100668	13.5	0.001	0.001	0.001	0.1	1	0	0	237	782	0	0	806	1386	1	1	10	0	0	0	4	36
imputed	3	31187421-31219298	2	5223	117045	282812	372788	16	366	4028	2544	1502	0.152	-0.24538	0.00707107	219.36	-0.274212	0.00818535	173.81	-0.196543	0.012083	50.02	-0.856805	0.139126	49.81	-0.268965	0.040694	34.6	0.001	0.001	0.001	0.001	0.1	0	0	572	1954	0	0	453	1031	0	5	13	0	0	0	2	0
imputed	3	33770109	1	5224	117299	283791	373752	3	175	393	3	390	99.963	0.23397	0.0219089	18.43	-0.099821	0.200985	-0.18	0.237541	0.0224054	18.81	0.123914	0.559989	-0.52	-0.436573	0.156269	14.07	0.001	100	0.001	100	0.1	1	2	0	0	288	102	0	0	0	0	0	0	0	0	0	0
imputed	3	39097420-39118317	2	5204	116613	281456	371279	2	381	542	17	525	0.053	-0.48715	0.00447214	146.84	-0.446643	0.0501199	3.86	-0.486858	0.00519615	141.83	-0.179974	0.55256	-0.09	-0.971705	0.0127671	128.74	0.001	0.001	0.001	100	0.001	0	0	0	17	0	0	6	519	0	0	0	0	0	0	1	0
imputed	3	42229689-42378836	4	5122	112917	270978	359014	2	100	136	4	132	0.017	-0.34808	0.0304959	15.16	-0.166147	0.178124	-0.1	-0.350332	0.0306105	15	-0.173762	0.550049	-0.21	-0.669191	0.107643	12.08	0.001	100	0.001	100	0.1	0	0	1	3	0	0	19	113	0	0	0	0	0	0	0	0
imputed	3	44816800	1	5208	116548	281430	370945	2647	58918	210995	136931	144033	55.47	-0.01587	0	55.49	-0.011706	0.00173205	9.75	-0.020045	0.00173205	35.11	-0.052148	0.00360555	42.17	0.040609	0.00223607	73.77	0.01	0.01	0.001	0.001	0.001	18436	21261	13813	13452	22549	26321	12587	12607	16140	36341	17488	1	10	1	0	0
imputed	3	46889594	1	5218	116666	281347	371396	16	417	5204	3578	1662	0.155	-0.31078	0.00547723	471.3	-0.33939	0.006245	389.99	-0.248519	0.0105357	91.43	-0.9181	0.0799562	51.38	-0.443817	0.0221133	126.55	0.001	0.001	0.001	0.001	0.001	0	0	572	2970	0	0	414	1212	0	6	30	0	0	0	6	1
imputed	3	48961484-49048879	4	5151	114563	275787	364206	12	176	601	59	542	0.033	-0.39882	0.0122474	94.65	-0.435226	0.0309354	11.47	-0.393257	0.0132665	82.52	-0.188258	0.538024	-0.31	-0.77863	0.0607371	77.68	0.001	0.001	0.001	100	0.001	0	0	3	56	0	0	57	485	0	0	0	0	0	0	2	0
imputed	3	52665949-52758074	2	5218	116633	280767	370770	12	393	1584	420	1172	0.074	-0.3983	0.00774597	251.04	-0.474242	0.00768115	104.18	-0.371023	0.0100995	155.65	-0.784767	0.2109	5.97	-0.713788	0.0305123	118.4	0.001	0.001	0.001	0.001	0.001	0	1	10	401	0	0	151	1013	0	0	8	0	0	0	4	2
imputed	3	53772746-55537894	20	4894	106174	243567	330652	6	102	374	60	314	0.028	-0.29248	0.0209762	28.72	-0.226028	0.0557584	2.1	-0.303754	0.0224277	26.13	-0.141966	0.564051	-0.43	-0.555623	0.126036	22.79	0.001	0.01	0.001	100	0.1	0	0	16	44	0	0	61	253	0	0	0	0	0	0	1	0
imputed	3	61979252-62430724	10	4961	109873	261860	347875	26	992	3023	1473	1567	0.289	-0.14462	0.00894427	54.45	-0.244635	0.0112694	78.2	-0.050575	0.0122882	1.92	-0.640531	0.198255	34.62	-0.060799	0.0724431	0.05	0.001	0.001	100	0.01	100	0	0	371	1085	0	0	696	854	1	11	5	0	0	0	2	6
imputed	3	63986613-64268724	10	5097	112098	265474	353291	21	145	2003	1575	428	0.112	-0.15136	0.0109545	39.28	-0.168169	0.012	38.12	-0.090227	0.0239583	1.88	0.246982	0.57153	2.58	-0.39064	0.199987	85.51	0.001	0.001	100	1	0.01	0	0	522	1053	0	0	175	253	0	0	0	0	0	0	0	0
imputed	3	67386149	1	5223	117089	282884	372896	10	267	3425	2406	1020	99.877	0.23152	0.00774597	164.39	0.271786	0.00860233	161.95	0.13627	0.0147648	15.24	0.365715	0.483946	7.59	-0.364755	0.131259	74.96	0.001	0.001	0.001	1	0.01	1857	548	0	0	648	371	0	0	1	0	0	2	47	0	0	0
imputed	3	68768372-68794776	2	5148	114732	274169	363066	9	292	592	85	509	0.055	-0.27349	0.0173205	39.72	-0.311143	0.0413401	7.01	-0.266622	0.0188414	31.84	-0.412313	0.471035	1.08	-0.451687	0.115039	19.04	0.001	0.001	0.001	100	0.1	0	0	15	68	0	0	118	389	0	1	1	0	0	0	1	2
imputed	3	81379707-81575667	7	5052	108906	257404	344864	44	607	3278	1610	1671	0.204	-0.23526	0.00774597	162.69	-0.310378	0.0100995	143.33	-0.162718	0.0117473	37.85	-0.547386	0.336675	16.79	-0.325126	0.091515	49.9	0.001	0.001	0.001	0.1	0.01	0	0	305	1302	0	0	562	1106	0	1	2	0	0	0	3	0
imputed	3	86047228-86081214	2	5186	115714	279106	368337	38	400	3921	2594	1336	0.152	-0.26445	0.00707107	249.92	-0.276671	0.00787401	180.61	-0.240915	0.011619	68.77	-0.732625	0.246457	31.05	-0.355223	0.0611801	64.92	0.001	0.001	0.001	0.01	0.01	0	0	578	2007	0	0	344	983	0	3	6	0	0	0	8	2
imputed	3	90300101-90467664	7	5118	110111	257225	344652	3	580	808	13	795	0.089	-0.46175	0.00632456	185.76	-0.433883	0.0616036	2.77	-0.460993	0.00678233	182.07	-0.172107	0.552098	-0.24	-0.916638	0.0262298	161.14	0.001	0.01	0.001	100	0.001	0	0	0	13	0	0	30	765	0	0	0	0	0	0	0	0
imputed	3	91910014-91930742	2	5199	116157	279284	369009	1	709	924	1	923	0.099	-0.46951	0.00547723	223.32	0	0	0	-0.469645	0.00556776	223.03	-0.210925	0.539722	-0.19	-0.932709	0.020664	189.08	0.001	100	0.001	100	0.001	0	0	0	1	0	0	27	896	0	0	0	0	0	0	0	0
imputed	3	95497810-95877445	7	5166	113563	271209	360456	25	354	4798	3642	1189	0.171	-0.26991	0.00632456	321.08	-0.28582	0.00685565	272.36	-0.221254	0.0129615	50.54	-0.894833	0.0988888	56.87	-0.330935	0.0289828	63.48	0.001	0.001	0.001	0.001	0.01	0	0	775	2834	0	0	325	831	1	9	23	0	0	0	4	14
imputed	3	102352899-102443107	4	5186	116299	281327	370769	10	368	653	80	574	0.062	-0.35812	0.0134164	80.04	-0.389896	0.0339853	11.71	-0.352488	0.0145602	67.58	-0.327502	0.489196	0.17	-0.669174	0.0760789	53.93	0.001	0.001	0.001	100	0.01	0	0	8	71	0	0	84	489	0	0	1	0	0	0	2	0
imputed	3	104413367-105090990	20	4928	105845	244893	330407	6	144	518	309	209	0.04	-0.25936	0.0187083	30.79	-0.278216	0.0233452	21.07	-0.229777	0.030315	9.04	-0.202764	0.525439	-0.29	-0.470865	0.132201	21.01	0.001	0.001	0.001	100	0.1	0	0	68	241	0	0	56	153	0	0	0	0	0	0	0	0
imputed	3	115888900-115957406	2	5196	114089	275578	364129	15	263	2933	2309	627	0.149	-0.20763	0.0083666	112.2	-0.230847	0.00927362	109.83	-0.121777	0.0194936	6.95	0.265453	0.468391	3.78	-0.495455	0.136927	210.41	0.001	0.001	0.01	1	0.01	0	0	618	1688	0	0	234	390	2	1	0	0	0	0	1	1
imputed	3	120238802	1	5104	108303	254667	340981	1328	17114	116978	79703	50853	11.338	-0.10277	0	1205.82	-0.105867	0.00173205	717.17	-0.098169	0.00223607	373.32	-0.415687	0.00848528	887.11	-0.039756	0.004	29.04	0.001	0.001	0.001	0.001	0.001	233	322	26028	39542	661	1067	14525	21022	2127	6149	5302	0	0	0	80	252
imputed	4	993285	1	5182	109958	259494	347962	560	8302	47243	26740	23163	96.424	0.14323	0	898.86	0.139885	0.00316228	440.4	0.146844	0.00316228	416.5	0.484245	0.0206155	356.5	-0.120345	0.0083666	103.98	0.001	0.001	0.001	0.001	0.001	15372	8611	48	49	13269	7232	2	0	1161	1083	416	28	1985	54	1	0
imputed	4	5290218-5312990	2	5191	115218	276945	366224	11	300	1502	434	1074	0.059	-0.40893	0.00774597	252.8	-0.490607	0.00489898	120.94	-0.375093	0.0102956	146.18	-0.675763	0.293557	3.51	-0.753837	0.0338378	135.38	0.001	0.001	0.001	0.01	0.001	0	0	3	425	0	0	134	934	0	0	6	0	0	0	4	1
imputed	4	8665331-9671376	20	4845	105393	247609	331875	55	640	2493	496	1997	0.23	-0.12459	0.01	32.55	-0.303452	0.0172047	41.51	-0.08049	0.0111355	9.7	0.107084	0.570028	-0.25	-0.290446	0.214381	49.61	0.001	0.001	0.01	100	0.01	0	0	97	399	0	0	838	1159	0	0	0	0	0	0	3	4
imputed	4	13085827-13577398	10	4762	101688	237053	318705	10	132	3604	3323	282	0.183	-0.20693	0.00774597	136.29	-0.208152	0.008	127.55	-0.187106	0.0273861	7.71	-0.431468	0.443309	13.21	-0.286152	0.131674	45.31	0.001	0.001	0.001	0.1	0.1	0	0	969	2353	0	0	88	193	0	0	1	0	0	0	4	0
imputed	4	15710884-15840497	4	5190	113171	271866	360901	17	224	918	384	534	0.067	-0.19622	0.0151658	30.07	-0.289934	0.0207364	28.97	-0.126989	0.0211187	6.32	-0.154499	0.524985	-0.34	-0.344043	0.163074	19.93	0.001	0.001	0.01	100	1	0	0	80	304	0	0	199	335	0	0	0	0	0	0	2	1
imputed	4	18207858	1	5067	105161	252046	335375	2129	41895	167345	107494	102366	23.457	-0.06045	0	666.25	-0.060432	0.00173205	271.61	-0.060761	0.00173205	260.15	-0.26572	0.00509902	732.68	0.010073	0.00264575	-0.98	0.001	0.001	0.001	0.001	100	2291	3406	26911	32371	1883	2547	25026	30395	7755	20618	14142	1	38	2	31	82
imputed	4	20595729-20788689	7	5020	110880	261210	348591	21	777	2579	1197	1394	0.222	-0.17897	0.00948683	72.33	-0.377939	0.00943398	165.79	-0.008407	0.0131909	-1.39	-0.397953	0.290856	8.99	-0.232178	0.0945727	20.7	0.001	0.001	100	1	0.1	0	0	143	1042	0	0	680	702	2	4	6	0	0	0	0	0
imputed	4	26328972-26377148	2	5201	112976	268044	356171	3	195	502	16	486	0.033	-0.42239	0.0122474	91.13	-0.445184	0.0519615	3.59	-0.420227	0.0123693	86.88	-0.151535	0.555191	-0.3	-0.833673	0.0506656	78.68	0.001	0.001	0.001	100	0.001	0	0	0	16	0	0	38	448	0	0	0	0	0	0	1	0
imputed	4	30606899-31127913	10	4964	110824	259348	346369	107	1464	8521	4110	4491	0.656	-0.11122	0.00547723	91.69	-0.131127	0.00768115	59.95	-0.093318	0.00734847	32.19	-0.182097	0.142042	8.25	-0.154818	0.0554797	36.11	0.001	0.001	0.01	0.1	0.01	0	0	1481	2549	0	0	1789	2622	19	34	27	0	0	0	2	12
imputed	4	34469271-34856797	10	4987	110436	256672	344977	16	257	1083	326	757	0.059	-0.353	0.0109545	128.25	-0.429747	0.0142829	61.7	-0.318282	0.0136382	70.96	-0.157526	0.540026	-0.43	-0.68183	0.0830361	105.27	0.001	0.001	0.001	100	0.001	0	0	22	304	0	0	137	620	0	0	0	0	0	0	3	3
imputed	4	38762924-38793655	2	5195	113928	274052	363138	7	163	1019	455	567	0.037	-0.37497	0.0104881	139.47	-0.356153	0.0167332	54.54	-0.389045	0.0133041	84.21	-0.552865	0.368458	2.02	-0.678753	0.0531977	76.51	0.001	0.001	0.001	0.1	0.001	0	0	65	387	0	0	62	502	0	0	3	0	0	0	2	1
imputed	4	46424885-47358350	20	4968	111731	259900	348462	105	2672	11191	5319	6007	1.098	-0.02911	0.00447214	6.64	-0.047816	0.00678233	8.69	-0.012971	0.00655744	-0.89	-0.234025	0.077608	28.48	0.052645	0.0371753	3.6	0.01	0.001	100	0.1	1	0	1	2345	2838	0	0	2859	3013	25	75	35	0	0	0	0	0
imputed	4	51866668-52014692	4	5202	116247	280327	369695	5	198	407	76	331	0.046	-0.12831	0.0234521	4.73	0.051223	0.0556597	-0.67	-0.169483	0.0253969	7.36	-0.11935	0.549277	-0.6	-0.215206	0.207244	2.48	0.01	100	0.001	100	5	0	0	42	34	0	0	109	222	0	0	0	0	0	0	0	0
imputed	4	55005864	1	5220	116559	281588	371233	5	145	782	52	730	99.972	0.39641	0.0109545	121.73	0.389144	0.0423674	7.51	0.396042	0.0113137	113.24	0.163835	0.552522	-0.38	-0.776453	0.0622334	102.28	0.001	0.001	0.001	100	0.001	47	5	0	0	655	75	0	0	0	0	0	1	33	2	0	0
imputed	4	57829798-57936156	4	5205	116579	278588	369088	13	135	747	229	519	0.028	-0.40531	0.0104881	122.65	-0.382765	0.0208806	32.46	-0.413429	0.01249	89.29	-0.321182	0.510918	0.07	-0.779394	0.0549181	88.95	0.001	0.001	0.001	100	0.001	0	0	26	202	0	0	44	474	0	0	1	0	0	0	5	0
imputed	4	59372585-59428540	2	5220	116635	281000	371050	11	197	1126	391	742	0.036	-0.44082	0.00707107	230.01	-0.481518	0.00707107	101.42	-0.418197	0.0100499	131.33	-0.709114	0.255566	2.16	-0.838654	0.0244949	130.07	0.001	0.001	0.001	0.01	0.001	0	0	6	378	0	0	59	676	0	1	6	0	0	0	5	6
imputed	4	61124293-61153837	2	5204	116662	281356	371230	11	317	3192	2323	890	0.105	-0.30209	0.00707107	271.19	-0.295108	0.0083666	186.13	-0.318822	0.0129228	83.33	-0.873509	0.124948	30.23	-0.426711	0.0321403	72.75	0.001	0.001	0.001	0.001	0.01	0	0	473	1829	0	0	159	710	0	4	17	0	0	0	2	5
imputed	4	63617795-64183132	10	5051	110575	262689	350408	4	108	261	40	221	0.02	-0.39346	0.0192354	39.54	-0.428711	0.039064	7.54	-0.38307	0.0213542	31.37	-0.156274	0.547755	-0.26	-0.771295	0.0709225	33.38	0.001	0.001	0.001	100	0.01	0	0	2	38	0	0	25	196	0	0	0	0	0	0	1	0
imputed	4	68599650-69038555	7	5074	112620	272700	359573	186	6314	22206	10023	12699	2.293	-0.02696	0.00316228	12.24	-0.048376	0.005	18.08	-0.010068	0.0043589	-0.85	-0.060103	0.055109	2.3	-0.026542	0.0264764	1.09	0.001	0.001	100	0.1	100	10	2	4275	5220	0	0	5962	6221	119	263	134	0	0	0	0	0
imputed	4	71625158-72612152	10	4884	107058	248346	334255	208	2258	37649	31157	7334	2.874	-0.03469	0.00316228	37.77	-0.033272	0.003	27.62	-0.040297	0.006245	7.87	-0.131986	0.0372559	30.08	-0.007974	0.0177482	-1.89	0.001	0.001	0.001	0.001	100	1	0	14142	16172	0	0	2984	3508	183	417	242	0	0	0	1	3
imputed	4	77009788-77150031	4	5211	115115	277282	366743	11	438	1461	660	802	0.13	-0.12369	0.0126491	18.17	-0.25173	0.0166132	36.9	-0.017728	0.018	-1.13	-0.238133	0.478663	1.61	-0.15842	0.180834	5.04	0.001	0.001	100	100	1	0	0	163	496	0	0	386	415	0	1	0	0	0	0	0	0
imputed	4	91219563	1	5112	106310	236013	323853	857	14358	60414	29420	35598	94.038	0.14016	0	1122.61	0.138575	0.003	458.99	0.141436	0.00282843	588.36	0.582319	0.0133791	723.22	-0.068065	0.00574456	40.18	0.001	0.001	0.001	0.001	0.001	15682	8975	100	59	19631	11085	189	89	1977	2067	560	37	1333	67	0	0
imputed	4	96770424	1	5132	108913	257946	343697	912	14387	96395	64845	41161	93.342	0.19682	0	3656.08	0.228463	0.00173205	2848.56	0.146919	0.00244949	708.45	0.758606	0.00984886	1628.28	-0.167954	0.00412311	405.35	0.001	0.001	0.001	0.001	0.001	40014	14981	161	78	20154	11232	125	39	4787	3826	998	70	11472	550	0	0
imputed	4	104909380-105359174	7	5005	107296	253976	339711	65	1174	6060	3288	2800	0.62	0.05904	0.00632456	16.53	0.13156	0.0083666	48.18	-0.026918	0.00932738	0.1	0.241217	0.148819	22.54	-0.017587	0.0831925	-1.28	0.001	0.001	100	0.01	100	0	0	2058	1202	0	0	1311	1461	9	15	4	0	0	0	0	0
imputed	4	107353929-107622906	7	5050	110098	261947	348555	5	184	413	110	303	0.04	-0.25462	0.0212132	23.27	-0.285731	0.0388716	7.6	-0.240947	0.0246171	14.96	-0.174237	0.540346	-0.39	-0.465566	0.140584	16.56	0.001	0.001	0.001	100	0.1	0	0	23	87	0	0	78	225	0	0	0	0	0	0	0	0
raw	4	114081367	1	611	3888	12059	16343	422	2765	11094	8947	8568	56.44	0.02407	0.00316228	6.75	0.17198	0.00974679	127.23	-0.130408	0.010198	69.41	0.166799	0.0108628	49.5	0.426287	0.00848528	450.08	0.01	0.001	0.001	0.1	0.001	702	1087	509	228	577	874	490	206	1016	4869	536	0	0	0	0	0
imputed	5	163482-185792	2	5148	113811	270438	360161	6	355	613	74	539	0.056	-0.41539	0.0114018	106.7	-0.447412	0.0250599	15.59	-0.409475	0.0121655	90.44	-0.130121	0.570225	-0.37	-0.820415	0.0543047	93.68	0.001	0.001	0.001	100	0.001	0	0	3	71	0	0	48	491	0	0	0	0	0	0	2	1
imputed	5	2793760	1	4883	102532	239714	322760	2370	44627	190613	147775	109319	28.557	-0.10738	0	2588.83	-0.118364	0.00141421	1424.42	-0.092378	0.002	583.36	-0.436933	0.00387298	2381.53	-0.031945	0.00244949	38.1	0.001	0.001	0.001	0.001	0.001	4177	6865	27479	42773	3134	5655	15004	19045	10130	30891	25460	0	0	0	33	98
imputed	5	6349315	1	5065	103230	241485	324658	1899	31911	154318	106305	82986	18.308	-0.10179	0	1706.58	-0.12246	0.00173205	1176.32	-0.07503	0.002	324.1	-0.420593	0.00556776	1463.16	-0.028573	0.003	20.15	0.001	0.001	0.001	0.001	0.001	1145	2040	26235	41912	891	1520	20029	25573	5436	16244	13293	0	0	0	54	209
imputed	5	15780939-16163636	4	4941	109557	253108	341296	6	243	2322	1691	635	0.109	-0.22513	0.00948683	104.69	-0.209776	0.011	65.02	-0.265987	0.0168819	39.67	-0.237783	0.471235	1.61	-0.385894	0.130885	62.22	0.001	0.001	0.001	100	0.01	0	0	488	1199	0	0	146	485	1	3	0	0	0	0	1	0
imputed	5	24401937-24605672	7	4976	106561	250325	336681	3	303	2818	2243	575	0.129	-0.2412	0.0083666	146.96	-0.283372	0.00877496	164.97	-0.075483	0.0204939	1.58	-0.229392	0.55897	1.7	-0.422523	0.146096	92.58	0.001	0.001	100	100	0.01	0	0	485	1758	0	0	244	331	0	0	0	0	0	0	0	0
imputed	5	41264443-41565285	4	5158	115121	277239	366323	0	148	195	0	195	0.021	-0.47933	0.01	50.32	0	0	0	-0.479775	0.0103923	50.32	-0.170961	0.553708	-0.06	-0.955708	0.0252389	44.18	0.001	100	0.001	100	0.01	0	0	0	0	0	0	3	192	0	0	0	0	0	0	0	0
imputed	5	45580386-46995137	20	4791	101444	231254	314381	71	1102	5680	2742	2979	0.474	-0.15014	0.00632456	112.11	-0.191192	0.008544	87.31	-0.112076	0.00894427	31.03	-0.75618	0.108821	89.78	-0.033903	0.0402492	-0.69	0.001	0.001	0.01	0.001	100	0	0	836	1865	0	0	1142	1796	2	19	20	0	0	0	3	1
imputed	5	49350626-49688460	7	4911	105045	239986	326072	19	287	1436	724	718	0.074	-0.35905	0.00948683	178.74	-0.434181	0.00927362	139.64	-0.283157	0.0154272	51.78	-0.674846	0.274733	5.16	-0.622552	0.045793	82.57	0.001	0.001	0.001	0.01	0.001	0	0	46	672	0	0	152	560	0	4	2	0	0	0	6	24
imputed	5	56169416	1	5200	113693	268482	358120	1009	23959	117420	77832	54316	12.125	-0.03659	0	150.68	-0.060203	0.002	218.32	-0.003088	0.00223607	-1.99	-0.217181	0.0087178	309.77	0.039681	0.00447214	31.02	0.001	0.001	100	0.001	0.001	220	415	27787	34682	167	179	19704	19538	2755	7843	4130	0	0	0	8	167
imputed	5	60604166-61096824	10	4922	107388	248570	335261	123	2620	13874	7657	6386	1.003	-0.19241	0.00316228	461.64	-0.225713	0.00509902	345.26	-0.152315	0.00591608	127.94	-0.716466	0.066242	161.11	-0.165263	0.0214709	48.35	0.001	0.001	0.001	0.001	0.001	0	0	2050	5438	1	0	2153	4063	18	79	72	0	0	0	12	30
raw	5	64021154	1	246	1934	4862	7041	45	173	1322	969	423	1.818	-0.47496	0.00447214	347.67	-0.474902	0.00509902	239.31	-0.472532	0.00866025	101.75	-0.956169	0.043566	11.71	-0.926435	0.0127671	180.6	0.001	0.001	0.001	0.001	0.001	0	0	20	879	0	0	7	346	1	5	64	0	0	0	12	16
imputed	5	67498131-67824220	4	5189	114296	273496	362576	6	395	523	45	479	0.062	-0.39744	0.0134164	81.71	-0.307876	0.0570263	3.55	-0.404323	0.0133041	77.9	-0.295426	0.511057	-0.05	-0.764052	0.0613922	60.04	0.001	0.01	0.001	100	0.01	0	0	8	36	0	0	45	433	0	0	1	0	0	0	1	0
imputed	5	69886816-70075232	7	4980	105259	240954	327378	121	1474	6996	3334	3736	0.643	-0.08859	0.00632456	46.57	-0.074621	0.0083666	14.34	-0.100777	0.0083666	31.23	-0.349657	0.114687	31.08	-0.032945	0.0481352	-0.43	0.001	0.01	0.01	0.001	100	0	1	1384	1875	0	0	1459	2203	13	40	21	0	0	0	3	1
imputed	5	73713772	1	5222	116979	281889	372149	5	247	3257	2408	854	99.878	0.22632	0.00774597	149.15	0.265564	0.00866025	153.73	0.115432	0.0167033	8.74	-0.503644	0.386224	18.1	-0.593522	0.105948	462.47	0.001	0.001	0.1	0.1	0.01	1843	560	0	0	526	323	0	0	0	1	4	1	17	0	0	0
imputed	5	76599679-76778020	7	5139	115398	277709	366881	19	257	1107	400	707	0.062	-0.31178	0.0118322	99.42	-0.330715	0.0186815	40.58	-0.299945	0.0147309	58	-0.205455	0.525487	-0.16	-0.584033	0.102059	73.57	0.001	0.001	0.001	100	0.01	0	0	67	333	0	0	141	566	0	0	0	0	0	0	2	1
imputed	5	78992431-79165498	4	5207	116198	278652	368779	28	722	3094	535	2566	0.164	-0.32652	0.00632456	311.04	-0.311753	0.0169115	47.51	-0.329442	0.00748331	261.92	-0.763734	0.23783	18.09	-0.518827	0.0455851	113.9	0.001	0.001	0.001	0.01	0.01	0	1	99	428	0	0	436	2123	0	2	5	0	0	0	6	3
imputed	5	82424524-82513431	4	5169	114569	277087	365280	13	358	572	60	512	0.064	-0.32202	0.0158114	54.99	-0.306283	0.0494065	4.74	-0.322706	0.0163095	49.37	-0.139267	0.5606	-0.47	-0.620136	0.105589	45.1	0.001	0.001	0.001	100	0.01	0	0	11	49	0	0	90	422	0	0	0	0	0	0	1	0
imputed	5	87187990-88359142	20	4789	102256	234071	317362	7	269	731	333	398	0.083	-0.14961	0.0176068	13.11	-0.320509	0.0207123	31.41	-0.004857	0.02502	-1.19	-0.134339	0.526818	-0.51	-0.25324	0.18625	7.8	0.01	0.001	100	100	1	0	0	59	274	0	0	197	201	0	0	0	0	0	0	0	0
imputed	5	91044792-91118692	2	5176	114608	273549	363206	8	206	517	187	330	0.038	-0.36898	0.0148324	67.62	-0.346676	0.0257099	20.82	-0.379571	0.0180278	45.92	-0.172193	0.557872	-0.35	-0.715283	0.080666	55.18	0.001	0.001	0.001	100	0.01	0	0	28	159	0	0	39	291	0	0	0	0	0	0	1	1
imputed	5	93093486-93166211	2	5192	113780	269102	358751	20	188	3838	3400	440	0.155	-0.25868	0.00707107	232.47	-0.273293	0.00685565	231.01	-0.145638	0.0230868	7.03	0.188819	0.502791	1.32	-0.563681	0.121783	332.48	0.001	0.001	0.01	100	0.01	0	0	770	2628	0	0	154	284	1	1	0	0	0	0	4	3
imputed	5	104476114-104585591	4	5029	109067	255643	342544	8	356	1388	759	629	0.109	-0.20586	0.0122474	51.61	-0.297782	0.0146287	61.38	-0.095901	0.0195192	3.78	-0.273481	0.517277	1.34	-0.332591	0.154302	25.99	0.001	0.001	0.1	100	0.01	0	0	153	606	0	0	254	375	0	0	0	0	0	0	0	0
imputed	5	110777659-110886859	4	5152	111522	265017	353485	6	656	1203	96	1108	0.11	-0.39564	0.0083666	186.45	-0.47989	0.0139642	24.95	-0.386861	0.00948683	163.26	-0.258699	0.520287	-0.05	-0.764321	0.0577062	142.14	0.001	0.001	0.001	100	0.001	0	0	1	94	0	0	124	983	0	0	1	0	0	0	2	1
imputed	5	113321212-113411233	2	5153	115323	275421	364876	31	803	2224	466	1769	0.183	-0.24387	0.00948683	119.11	-0.407742	0.0131529	77.08	-0.200464	0.0108167	61.96	-0.791118	0.205633	23.77	-0.281333	0.0592115	21.33	0.001	0.001	0.001	0.001	0.1	0	0	42	413	0	0	529	1229	0	1	10	0	0	0	5	2
imputed	5	114675956-114698428	2	5175	111325	264629	352778	6	214	351	45	306	0.034	-0.4435	0.0122474	72.05	-0.458229	0.0287402	10.23	-0.438027	0.0138564	60.91	-0.154144	0.557806	-0.2	-0.878327	0.0419881	62.76	0.001	0.001	0.001	100	0.001	0	0	1	44	0	0	18	288	0	0	0	0	0	0	1	0
imputed	5	119445577-119593950	4	5078	105666	239636	328376	61	2615	7527	2493	5075	0.676	-0.24438	0.00447214	408.74	-0.347359	0.00734847	283.67	-0.193961	0.00655744	168.14	-0.814737	0.123357	82.74	-0.28118	0.0336749	74.28	0.001	0.001	0.001	0.001	0.001	0	0	371	2081	0	0	1536	3498	4	18	19	0	0	0	10	80
imputed	6	615089-643965	2	5218	117016	283176	372953	0	183	283	0	283	0.025	-0.47884	0.0083666	72.57	0	0	0	-0.478914	0.00824621	72.57	-0.167055	0.553157	-0.09	-0.954583	0.0220681	63.85	0.001	100	0.001	100	0.001	0	0	0	0	0	0	5	278	0	0	0	0	0	0	0	0
imputed	6	4076731	1	4998	98469	231091	311593	2140	43147	159590	103149	100060	73.327	0.06418	0	722.7	0.070259	0.00173205	350.57	0.057823	0.00173205	228.11	0.269592	0.00469042	734.59	0.000353	0.00264575	-2.35	0.001	0.001	0.001	0.001	100	28992	22955	4493	3090	27121	22790	3891	2639	14694	20742	8183	39	1188	76	0	0
imputed	6	6986109-7289235	7	4782	98578	223075	304051	673	12962	46210	19287	29561	5.284	-0.1056	0	476.45	-0.120067	0.0034641	223.92	-0.096562	0.00282843	227.36	-0.503082	0.0171756	454.25	-0.007242	0.00787401	-1.72	0.001	0.001	0.001	0.001	100	25	42	6309	10273	2	3	10861	16057	329	1397	912	0	0	0	16	45
imputed	6	8691255-8718507	2	5181	112709	267782	355411	19	115	3821	3294	543	0.11	-0.32463	0.00632456	379.47	-0.350551	0.00608276	385.4	-0.166298	0.0206155	11.94	-0.78182	0.196375	23.76	-0.511248	0.0382623	135.43	0.001	0.001	0.001	0.01	0.01	0	0	489	2789	0	0	174	353	1	8	7	0	0	0	6	10
imputed	6	12145946-12383455	7	5018	108555	260121	345393	24	461	3448	2596	860	0.221	-0.18215	0.0083666	100.72	-0.20713	0.00888819	98.37	-0.10697	0.0167332	7.24	-0.474189	0.353659	17.41	-0.214888	0.113119	22.6	0.001	0.001	0.1	0.1	0.1	0	0	757	1831	0	0	335	517	1	3	4	0	0	0	2	2
imputed	6	17247862	1	5216	116393	279306	369791	12	267	2056	1007	1059	0.05	-0.44586	0.00447214	432.19	-0.492006	0.00282843	282.9	-0.40091	0.00894427	169.46	-0.772252	0.206816	4.05	-0.84913	0.0176352	237.93	0.001	0.001	0.001	0.01	0.001	0	0	7	990	0	0	104	945	0	0	10	0	0	0	7	5
imputed	6	20191910-20229434	2	5190	115768	279879	368924	3	315	696	11	685	0.051	-0.38661	0.0118322	101.95	-0.268892	0.112432	0.49	-0.38786	0.0123288	101.01	-0.165697	0.559409	-0.38	-0.754868	0.0689783	84.93	0.001	100	0.001	100	0.01	0	0	2	9	0	0	76	609	0	0	0	0	0	0	0	0
imputed	6	23217855-23267958	2	5217	117086	281887	372124	7	195	1218	263	955	0.035	-0.43805	0.00707107	243.73	-0.488894	0.00640312	72.25	-0.423607	0.00860233	174.92	-0.116402	0.572382	-0.44	-0.870109	0.0385357	219	0.001	0.001	0.001	100	0.001	0	0	2	261	0	0	72	883	0	0	0	0	0	0	2	2
imputed	6	35648890	1	4969	100658	244501	323412	2494	51138	185456	122096	125745	60.95	0.04724	0	478.88	0.020192	0.00173205	31.34	0.073683	0.00141421	457.79	0.165755	0.00424264	315.94	-0.087202	0.00223607	297.5	0.001	0.001	0.001	0.001	0.001	19793	16633	11292	11993	29026	19388	7640	7306	19799	28303	14283	10	188	9	6	0
imputed	6	39094340-39172862	4	5154	112365	261359	350586	50	1054	4356	2120	2255	0.326	-0.19655	0.00707107	149.3	-0.248577	0.00938083	116.85	-0.147792	0.0101489	41.76	-0.234289	0.270024	4.26	-0.325066	0.0823893	82.28	0.001	0.001	0.001	5	0.01	0	0	525	1576	0	0	784	1452	5	8	6	0	0	0	6	53
imputed	6	42528817-43303952	20	4947	106662	249416	335448	8	116	745	551	194	0.04	-0.29227	0.0144914	57.97	-0.369553	0.0144568	72.48	-0.071975	0.0354965	-0.17	-0.234519	0.534261	-0.08	-0.535301	0.115819	39.86	0.001	0.001	100	100	0.1	0	0	71	480	0	0	83	111	0	0	0	0	0	0	0	0
imputed	6	49873569	1	5200	115917	278067	367868	26	1790	3322	648	2697	99.651	0.25087	0.00707107	189.86	0.259248	0.0169115	38.31	0.248511	0.00818535	149.65	0.844702	0.134425	38.84	-0.288908	0.0388201	33.41	0.001	0.001	0.001	0.001	0.01	473	152	0	0	2000	674	0	0	17	5	1	2	210	20	0	0
imputed	6	53692295-53845927	4	5088	109647	254836	342058	165	2004	19711	14584	5437	1.224	-0.1667	0.00316228	492.55	-0.175007	0.004	390.82	-0.145585	0.00648074	97.56	-0.495738	0.061636	126.47	-0.172182	0.0212132	86.21	0.001	0.001	0.001	0.001	0.001	0	1	4629	9644	0	0	1808	3319	53	123	134	0	0	0	6	115
imputed	6	58498378-58752585	4	4944	102467	234621	318959	264	3500	25207	16106	9738	1.633	-0.21811	0.00316228	1102.76	-0.272225	0.00360555	1070.63	-0.128686	0.005	136.23	-0.877939	0.034	404.62	-0.188229	0.0114891	112.84	0.001	0.001	0.001	0.001	0.001	0	0	3523	11946	0	0	3373	5728	49	290	298	0	0	0	14	161
imputed	6	60728804-60839033	4	5214	116737	282306	371924	4	496	1195	142	1053	0.075	-0.44903	0.00632456	254.59	-0.479248	0.0118743	36.6	-0.443881	0.00707107	217.73	-0.166392	0.556194	-0.33	-0.889506	0.0317805	220.26	0.001	0.001	0.001	100	0.001	0	0	2	140	0	0	58	995	0	0	0	0	0	0	2	1
imputed	6	64037334-64109882	4	5151	113991	275519	363419	14	160	983	338	646	0.033	-0.42395	0.0083666	180.48	-0.479062	0.00781025	86.92	-0.393892	0.0121655	98.54	-0.259203	0.524461	-0.12	-0.828275	0.0450888	141.36	0.001	0.001	0.001	100	0.001	0	0	6	331	0	0	68	577	0	0	1	0	0	0	5	2
imputed	6	68808196-69164478	4	5112	111782	268141	355618	5	104	704	544	160	0.04	-0.23662	0.0164317	34.45	-0.276229	0.0179165	37.2	-0.098541	0.0380657	0.38	-0.262182	0.496986	0.19	-0.403585	0.13561	19.74	0.001	0.001	100	100	0.1	0	0	121	423	0	0	64	96	0	0	0	0	0	0	2	0
imputed	6	70581495-70865694	4	5190	114803	274364	363601	23	446	1238	164	1076	0.118	-0.1394	0.013784	19.78	-0.285207	0.0318119	11.4	-0.116637	0.0146969	11.41	-0.399287	0.426545	4.9	-0.1349	0.155174	2.19	0.001	0.001	0.001	1	1	0	0	34	128	0	0	411	663	0	2	0	0	0	0	2	2
imputed	6	73503493	1	5221	117037	282511	372546	19	396	4313	2960	1380	99.857	0.28705	0.00632456	328.73	0.308906	0.00707107	262.27	0.239703	0.0117047	70.48	0.901222	0.091444	47.15	-0.378147	0.0264197	74.97	0.001	0.001	0.001	0.001	0.01	2368	565	0	0	995	358	0	0	26	1	0	7	584	5	0	0
imputed	6	76718463-76754229	2	4940	100482	227847	310335	640	11717	50758	26592	27212	5.225	-0.1019	0	486.36	-0.128729	0.003	363.32	-0.07553	0.00331662	125.93	-0.398744	0.0200749	314.38	-0.045493	0.00860233	14.99	0.001	0.001	0.001	0.001	0.001	17	29	8704	14796	3	4	10234	13925	494	1475	1077	0	0	0	12	52
imputed	6	80944853-82008221	20	5051	112925	272027	359149	5	130	479	133	346	0.03	-0.30867	0.0178885	41.7	-0.336721	0.032187	13.74	-0.296521	0.0217715	27.22	-0.169802	0.556138	-0.39	-0.584716	0.113882	32.3	0.001	0.001	0.001	100	0.01	0	0	21	112	0	0	70	276	0	0	0	0	0	0	1	0
imputed	6	84819700-85424500	7	5040	111623	257750	346249	21	324	1269	504	766	0.097	-0.20702	0.0126491	47.27	-0.316435	0.0171756	46.33	-0.134269	0.0172337	10.82	-0.244357	0.530037	0.79	-0.34162	0.159182	25.58	0.001	0.001	0.01	100	0.01	0	0	92	411	0	0	280	485	0	0	1	0	0	0	4	3
imputed	6	90902316-90931190	2	5150	111359	264211	351598	100	2811	9882	4047	5908	0.894	-0.11651	0.00447214	116.47	-0.141997	0.00761577	69.43	-0.098842	0.00648074	48.41	-0.699125	0.0838511	158.62	0.03783	0.0336749	0.27	0.001	0.001	0.001	0.001	100	0	0	1425	2549	0	0	2342	3493	4	43	26	0	0	0	2	2
imputed	6	94334151-95037527	20	4852	106570	245139	331473	79	2425	8879	3961	5010	1.086	0.06397	0.00547723	30.16	0.151928	0.00734847	78.38	-0.005716	0.0069282	-1.62	0.316298	0.115905	59.99	-0.050762	0.0654523	5.29	0.001	0.001	100	0.001	1	0	0	2527	1342	0	0	2433	2485	31	38	23	0	0	0	0	0
imputed	6	98230507-98843203	10	4706	101710	231536	314178	66	875	5437	3064	2397	0.366	-0.21475	0.00632456	224.51	-0.295843	0.0074162	246.08	-0.111248	0.00994987	24.34	-0.889928	0.107275	85.68	-0.171791	0.035609	17.74	0.001	0.001	0.01	0.001	0.001	0	0	622	2418	0	0	923	1450	0	12	12	0	0	0	5	60
imputed	6	100119870-100328689	7	5010	110089	257769	344776	46	369	3676	2578	1118	0.169	-0.26547	0.00707107	236.96	-0.303867	0.00787401	220.18	-0.1755	0.0137477	29	-0.334017	0.299095	5.38	-0.457683	0.070746	132.65	0.001	0.001	0.001	1	0.01	0	0	495	2063	0	0	350	748	5	11	4	0	0	0	6	20
imputed	6	102684653-102708394	2	5210	116862	282457	372141	77	2305	7395	3170	4278	0.72	-0.06131	0.00632456	22.36	-0.089682	0.00905539	20.51	-0.039861	0.00761577	4.13	-0.363158	0.137902	40.15	0.038372	0.061	0.06	0.001	0.01	1	0.001	100	0	1	1280	1836	0	0	1946	2279	8	27	18	0	0	0	4	9
imputed	6	106668742-106717518	2	5088	110074	257537	344878	441	9969	36714	16248	21826	3.704	-0.0862	0.00316228	244.26	-0.122205	0.00387298	203.11	-0.059042	0.00360555	62.51	-0.344724	0.0284956	173.27	-0.029677	0.01249	3.35	0.001	0.001	0.001	0.001	1	10	18	5605	9255	17	22	9001	11426	234	655	471	0	0	0	7	50
imputed	6	110799891	1	5219	116786	280917	371069	9	262	1930	1040	897	0.056	-0.3999	0.00707107	308.53	-0.429155	0.00812404	196.58	-0.365253	0.0113578	115.18	-0.692152	0.279202	5.08	-0.729644	0.0339853	159.35	0.001	0.001	0.001	0.01	0.001	0	0	73	960	0	0	120	770	0	0	7	0	0	0	4	2
imputed	6	115164562-115184588	2	4918	105182	235921	322790	551	7048	41641	22794	20879	3.289	-0.15305	0.00316228	902.36	-0.189626	0.00331662	694.61	-0.113503	0.0034641	221.97	-0.57934	0.0226936	426.79	-0.107476	0.00911043	68.11	0.001	0.001	0.001	0.001	0.001	0	10	6389	14363	0	0	7225	11622	271	991	770	0	0	0	22	253
imputed	6	117055190-117133365	2	4975	101592	236894	318202	1748	26873	137706	90701	74284	84.567	0.13365	0	2589.76	0.142091	0.00173205	1385.47	0.123547	0.002	829.01	0.512609	0.00583095	1659.5	-0.088989	0.00282843	190.97	0.001	0.001	0.001	0.001	0.001	39402	21830	1279	911	27572	16767	1685	981	11256	12099	3924	91	4441	228	0	0
imputed	6	118661665-118922500	7	5128	110440	257005	347366	31	675	4305	2495	1836	0.123	-0.46484	0.00316228	1015.8	-0.493067	0.00173205	704.67	-0.425912	0.006245	340.4	-0.898325	0.0983056	8.95	-0.896945	0.00883176	546.18	0.001	0.001	0.001	0.001	0.001	0	0	16	2453	0	0	134	1676	0	2	24	0	0	0	14	14
imputed	7	5639104-5955666	10	5055	112617	270471	357763	5	129	841	77	764	0.028	-0.41331	0.01	144.8	-0.272693	0.0463357	4.6	-0.426925	0.00911043	142.5	-0.179758	0.551852	-0.34	-0.811243	0.0522781	121.1	0.001	0.01	0.001	100	0.001	0	0	17	60	0	0	55	709	0	0	0	0	0	0	0	0
imputed	7	10835967	1	5134	110676	265328	352093	3367	66455	232962	170622	171658	54.282	-0.00036	0	-2	0.069256	0.002	428.22	-0.069455	0.002	436.82	0.051127	0.003	69.22	0.253356	0.00223607	3251.57	100	0.001	0.001	0.001	0.001	14472	19113	17553	10166	18857	28751	9198	5534	20075	70790	18453	3	79	7	1	1
imputed	7	15745258-16298320	10	4984	107658	254008	339623	4	126	238	27	211	0.026	-0.2911	0.0258844	17.91	-0.258701	0.0780577	1.21	-0.292628	0.0277849	16.03	-0.146152	0.562968	-0.37	-0.553778	0.131503	14.06	0.001	100	0.001	100	0.1	0	0	6	21	0	0	43	168	0	0	0	0	0	0	0	0
imputed	7	19643726-19761728	4	5179	113779	271332	360206	16	191	1036	243	794	0.04	-0.39437	0.00948683	159.15	-0.4595	0.01249	54.92	-0.373242	0.0117473	106.93	-0.220596	0.55416	-0.21	-0.76519	0.0630079	125.81	0.001	0.001	0.001	100	0.001	0	0	9	233	0	0	100	693	0	0	1	0	0	0	3	0
imputed	7	22524899-22578202	2	5189	110990	258459	348667	16	519	1728	705	1023	0.084	-0.46451	0.00447214	405.07	-0.483187	0.005	185.7	-0.451252	0.00678233	220.75	-0.121813	0.57175	-0.4	-0.925393	0.0224054	366.21	0.001	0.001	0.001	100	0.001	0	0	11	694	0	0	49	974	0	0	0	0	0	0	5	9
imputed	7	23908392-24778430	20	4950	108505	256436	341668	57	966	4338	2385	1978	0.347	-0.16128	0.00707107	98.56	-0.261169	0.00860233	146.5	-0.040178	0.0112694	1.25	-0.200528	0.227811	3.51	-0.257268	0.0774468	51.84	0.001	0.001	100	5	0.1	0	0	559	1801	0	0	894	1059	7	11	7	0	0	0	0	0
imputed	7	26659653-26893086	7	4998	107226	255788	340324	17	391	1176	289	887	0.085	-0.33028	0.0109545	120.25	-0.451637	0.0125698	62.46	-0.28956	0.0135647	67.72	-0.206595	0.548336	-0.18	-0.625124	0.0959062	90.86	0.001	0.001	0.001	100	0.001	0	0	13	276	0	0	186	701	0	0	0	0	0	0	4	3
imputed	7	34324708-34861506	10	4912	102586	238303	321434	14	271	898	436	463	0.075	-0.2604	0.0144914	54.4	-0.385544	0.0150665	62.92	-0.141166	0.0220907	6.94	-0.279903	0.537623	0.46	-0.453044	0.13366	32.22	0.001	0.001	0.01	100	0.1	0	0	49	386	0	0	165	297	0	1	0	0	0	0	1	6
imputed	7	45559515-45638520	2	5190	113386	267348	357158	10	307	731	244	488	0.048	-0.46168	0.00707107	168.39	-0.434705	0.0155885	47.56	-0.473343	0.00714143	120.69	-0.316975	0.506979	-0.03	-0.911504	0.025219	130.77	0.001	0.001	0.001	100	0.001	0	0	15	228	0	0	12	475	0	0	1	0	0	0	3	9
imputed	7	49999470-50025398	2	5155	113246	268541	357904	30	543	2452	638	1821	0.134	-0.32278	0.00774597	240.16	-0.341957	0.0141774	69.61	-0.315915	0.00927362	168.94	-0.707564	0.283279	12.61	-0.518575	0.0544518	92.81	0.001	0.001	0.001	0.01	0.01	0	0	99	532	0	0	333	1481	0	3	4	0	0	0	10	1
imputed	7	54773892-55453345	10	5040	111174	261777	349172	1	141	212	2	210	0.029	-0.21957	0.0303315	8.26	-0.250632	0.194489	0.12	-0.216855	0.031	7.95	-0.184662	0.547678	-0.34	-0.387435	0.168184	5.21	0.001	100	0.001	100	1	0	0	0	2	0	0	59	151	0	0	0	0	0	0	0	0
imputed	7	59353807-59517061	4	5111	113414	269700	358613	8	152	371	27	344	0.029	-0.35253	0.0178885	43.49	-0.292869	0.0744312	1.77	-0.355311	0.018735	41.07	-0.169065	0.54754	-0.34	-0.680219	0.0903604	35.13	0.001	100	0.001	100	0.01	0	0	5	22	0	0	49	295	0	0	0	0	0	0	1	0
imputed	7	61657613	1	5055	106140	245607	330156	1788	29501	151164	104194	78635	16.639	-0.11017	0	1942.06	-0.117603	0.00173205	1081.61	-0.100426	0.00173205	562.22	-0.452851	0.00583095	1567.58	-0.039184	0.003	38.01	0.001	0.001	0.001	0.001	0.001	984	1503	27196	42846	603	1262	18641	26464	4704	14436	12525	1	13	0	48	186
imputed	7	65358446-65520210	7	5082	111798	267717	354824	63	1073	4396	986	3422	0.334	-0.17838	0.00707107	123.03	-0.370304	0.0110454	129.3	-0.122851	0.00824621	43.8	-0.803964	0.188995	67.32	-0.096096	0.0642651	3.58	0.001	0.001	0.001	0.001	5	0	0	126	848	0	0	1284	2126	0	7	5	0	0	0	4	8
imputed	7	67665007-67742899	2	5221	116922	282390	372340	20	599	4646	3035	1652	0.18	-0.28464	0.00632456	349.43	-0.296076	0.0072111	244.74	-0.264165	0.0103441	103.58	-0.934558	0.0626259	57.35	-0.362483	0.0218861	72.89	0.001	0.001	0.001	0.001	0.01	0	0	616	2378	0	0	386	1225	0	6	35	0	0	0	5	14
imputed	7	69776569-69833936	2	5143	112409	268660	356865	39	114	3116	2643	478	0.097	-0.31666	0.00707107	292.78	-0.314846	0.00761577	243.94	-0.327251	0.0174929	47.16	-0.190131	0.460987	0.32	-0.601157	0.0849529	224.73	0.001	0.001	0.001	100	0.001	0	0	486	2152	0	0	79	394	2	2	1	0	0	0	14	13
imputed	7	73457784-73619490	7	5167	114197	271508	360954	4	108	427	12	415	0.024	-0.34411	0.0176068	47.34	-0.285739	0.106283	0.68	-0.344171	0.0176635	46.08	-0.207308	0.537865	-0.28	-0.654667	0.0921412	36.18	0.001	100	0.001	100	0.01	0	0	2	10	0	0	64	351	0	0	0	0	0	0	0	0
imputed	7	76269705-76349643	2	5196	115497	277099	366730	19	293	1332	375	972	0.056	-0.4169	0.00707107	237.27	-0.433234	0.0129228	72.65	-0.409757	0.00932738	163.73	-0.831043	0.159311	5.46	-0.761752	0.0256905	113.97	0.001	0.001	0.001	0.001	0.001	0	0	24	336	0	0	87	870	0	0	15	0	0	0	4	8
imputed	7	78147443-78307528	2	5078	112459	262121	351395	192	2090	12549	6559	6174	0.857	-0.16769	0.00447214	315.5	-0.195434	0.00591608	218.46	-0.138082	0.00608276	100.58	-0.642765	0.0728492	134.23	-0.122444	0.0257099	23.81	0.001	0.001	0.001	0.001	0.1	0	0	1935	4440	0	0	2159	3831	21	94	69	0	0	0	13	43
imputed	7	82338362-82380363	2	5030	107369	246516	333257	253	2862	23219	14542	9196	1.407	-0.20498	0.00316228	891.78	-0.243932	0.00387298	767.01	-0.144192	0.005	162.24	-0.779376	0.0407922	309.38	-0.181897	0.0132288	98.18	0.001	0.001	0.001	0.001	0.001	0	1	3582	10440	0	1	3073	5603	52	240	227	0	0	0	24	137
imputed	7	86485159-86669785	4	4998	107906	255844	341246	63	1545	7082	4131	2989	0.665	-0.05755	0.00547723	18.82	-0.069564	0.00748331	15.64	-0.041449	0.00883176	2.74	-0.64618	0.0821279	128.26	0.173251	0.0376431	26.54	0.001	0.01	1	0.001	0.001	0	0	1764	2329	0	0	1356	1595	1	27	10	0	0	0	1	11
raw	7	91808939	1	672	5274	16409	22095	106	830	3647	1316	2503	94.881	0.25745	0.00707107	229.17	0.218457	0.0129615	52.86	0.277915	0.008544	171.43	0.887988	0.0560892	54.73	-0.315029	0.0207605	54.25	0.001	0.001	0.001	0.001	0.01	821	314	4	5	1783	498	34	16	98	55	19	9	184	3	0	0
imputed	7	92293717-93886136	20	4741	102326	238276	320410	16	171	1524	1120	405	0.086	-0.24074	0.0109545	78.67	-0.275506	0.0127279	76.85	-0.143883	0.0240624	6.22	-0.429929	0.423703	4.25	-0.368917	0.112965	32.21	0.001	0.001	0.01	0.1	0.01	0	0	251	868	0	0	144	260	0	0	1	0	0	0	1	0
imputed	7	101248064-101697221	7	5011	109832	261189	347111	9	112	822	493	329	0.045	-0.26249	0.0148324	50.94	-0.308031	0.0176918	42.74	-0.194411	0.0252587	10.09	-0.194625	0.556792	-0.22	-0.479963	0.136187	35.67	0.001	0.001	0.001	100	0.1	0	0	94	399	0	0	100	229	0	0	0	0	0	0	0	0
imputed	7	104750145	1	5209	115518	275169	365787	30	512	3202	1287	1945	0.12	-0.3691	0.00632456	427.24	-0.343725	0.00974679	143.25	-0.385821	0.00734847	283.03	-0.892338	0.101277	20.33	-0.620576	0.0216795	165.21	0.001	0.001	0.001	0.001	0.001	0	0	196	1061	0	0	218	1697	1	6	23	0	0	0	9	13
imputed	7	108518821-108551598	2	5173	113714	272717	361664	19	463	3217	1997	1231	0.204	-0.17005	0.00774597	81.37	-0.244078	0.00979796	105.88	-0.050678	0.0143875	1.31	-0.573758	0.273084	25.57	-0.151777	0.0906918	8.91	0.001	0.001	100	0.01	1	0	0	508	1478	0	0	547	673	1	7	3	0	0	0	3	2
imputed	7	110708620-110756252	2	5206	116444	279738	369927	23	286	1632	407	1227	0.062	-0.39402	0.00774597	251.37	-0.460311	0.00959166	92.21	-0.371737	0.00943398	164.02	-0.410791	0.468393	1.18	-0.744633	0.053066	165.23	0.001	0.001	0.001	100	0.001	0	0	15	390	0	0	156	1069	0	1	1	0	0	0	6	4
imputed	8	5753035-5895588	4	5194	116125	279854	369366	14	186	1228	487	741	0.034	-0.44993	0.00632456	262.5	-0.461038	0.00883176	111.48	-0.440543	0.00877496	150.11	-0.258194	0.516865	-0.16	-0.885601	0.0294618	210.95	0.001	0.001	0.001	100	0.001	0	0	18	469	0	0	43	698	0	0	0	0	0	0	9	13
imputed	8	9094594-9962339	20	4767	99123	232698	312810	11	223	1044	606	438	0.151	0.24857	0.0134164	57.36	0.455817	0.00818535	134.14	-0.038519	0.0240416	-0.65	0.188116	0.316421	4.32	0.355437	0.23719	36.28	0.001	0.001	100	5	0.01	0	0	580	26	0	0	202	236	0	0	0	0	0	0	0	0
imputed	8	12324558-13269109	10	4742	97481	231992	310722	112	2468	10854	5110	5878	1.059	-0.08565	0.00447214	68.55	-0.119353	0.00685565	61.31	-0.056413	0.00655744	14.33	-0.521013	0.0700643	112.73	0.047514	0.0295466	1.81	0.001	0.001	0.001	0.001	100	0	0	1902	3074	0	0	2556	3188	14	66	54	0	0	0	2	10
imputed	8	15665796-15809265	4	5096	112400	269693	356982	81	1011	4019	1145	2882	0.327	-0.15356	0.00707107	82.13	-0.23698	0.0129228	56.53	-0.120292	0.009	34.91	-0.713333	0.231728	54.49	-0.058741	0.0816333	0.33	0.001	0.001	0.001	0.01	100	0	0	299	838	0	0	1091	1783	0	5	3	0	0	0	3	10
imputed	8	18086724-18272635	4	5074	110917	258801	346638	169	1825	16935	11552	5623	0.873	-0.23464	0.00316228	851.36	-0.299646	0.00374166	953.56	-0.100315	0.00663325	47.02	-0.67909	0.0706187	142.12	-0.29339	0.0196977	199.94	0.001	0.001	0.001	0.001	0.001	0	1	2247	9064	0	0	2134	3249	37	105	98	0	0	0	8	178
imputed	8	25668823-26635544	20	4708	100924	227017	309039	137	2136	22586	16767	6253	2.207	0.01977	0.00316228	5.96	0.027232	0.00387298	8.62	0.000111	0.00648074	-1.79	0.230402	0.0400375	69.41	-0.082609	0.0208087	40.42	0.01	0.01	100	0.001	0.001	2	2	8587	7742	0	0	2890	2929	140	210	84	0	0	0	0	0
imputed	8	28675828-29023325	10	5053	112230	268033	355021	15	261	1033	410	623	0.073	-0.22465	0.013784	45.67	-0.140534	0.0241661	6	-0.27929	0.0166433	43.63	-0.19958	0.540268	-0.02	-0.394333	0.151638	29.23	0.001	0.01	0.001	100	0.01	0	0	147	263	0	0	137	486	0	0	0	0	0	0	3	3
imputed	8	33023198	1	5218	116385	280239	370302	22	383	1974	686	1298	0.082	-0.38672	0.00707107	291.73	-0.381364	0.0123288	96.83	-0.389426	0.00894427	193.54	-0.7773	0.200445	7.76	-0.683502	0.0298664	133.99	0.001	0.001	0.001	0.01	0.001	0	0	81	595	0	0	143	1145	0	0	10	0	0	0	5	5
imputed	8	34679524-34977244	10	4933	105081	238983	325208	135	1640	7368	2915	4509	0.618	-0.16007	0.00547723	166.21	-0.226091	0.00824621	131.3	-0.116915	0.00734847	52.24	-0.425562	0.144672	34.56	-0.177371	0.04997	34.37	0.001	0.001	0.001	0.001	0.001	0	0	777	2082	0	0	1698	2755	10	29	17	0	0	0	8	33
imputed	8	36896409-37081128	4	5061	111075	262944	350997	27	382	2153	1094	1066	0.078	-0.42808	0.00547723	407.3	-0.484689	0.00374166	291.09	-0.369652	0.010247	140.91	-0.691593	0.268289	3.95	-0.80694	0.0243926	227.06	0.001	0.001	0.001	0.01	0.001	0	0	16	1071	0	0	138	921	0	0	7	0	0	0	11	10
imputed	8	40282188-40422559	4	5131	111448	266260	353504	6	134	526	330	196	0.045	-0.14	0.0204939	7.88	-0.226623	0.024	14.15	0.005334	0.035609	-1.05	-0.174038	0.531227	-0.33	-0.219208	0.193954	3.53	0.01	0.001	100	100	5	0	0	90	240	0	0	99	97	0	0	0	0	0	0	1	0
imputed	8	42100669-42122467	2	5101	113457	268779	357689	27	160	643	272	372	0.041	-0.34548	0.0141421	72.4	-0.393145	0.0185742	40.84	-0.308617	0.0202485	32.07	-0.336702	0.494545	0.25	-0.637307	0.083994	47.2	0.001	0.001	0.001	100	0.01	0	0	28	243	0	0	70	301	0	1	0	0	0	0	3	2
imputed	8	43241581-43432019	2	5199	116497	280392	370167	2	152	494	10	484	0.023	-0.4675	0.00774597	117.82	-0.334339	0.102796	0.97	-0.469402	0.00806226	116.45	-0.161906	0.551327	-0.17	-0.93031	0.0251396	103.37	0.001	100	0.001	100	0.001	0	0	1	9	0	0	14	470	0	0	0	0	0	0	0	0
imputed	8	45130290-45659166	10	4964	109141	249722	338254	27	158	2904	2071	834	0.141	-0.18516	0.0083666	86.8	-0.219065	0.0100499	87.45	-0.101022	0.0171464	6.09	-0.477488	0.382771	14.62	-0.218461	0.122581	19.71	0.001	0.001	0.1	0.1	0.1	0	0	582	1488	0	0	332	501	0	1	0	0	0	0	0	0
imputed	8	49457771-49604904	4	5189	114007	272971	362257	54	1205	4382	2052	2339	0.407	-0.07251	0.00707107	18.41	-0.11883	0.0106771	23.69	-0.031957	0.0102956	0.51	-0.595615	0.186963	61.46	0.110652	0.081	5.9	0.01	0.001	100	0.01	5	0	0	781	1262	0	0	1092	1238	0	4	5	0	0	0	1	0
imputed	8	51899568-52724898	20	4787	103506	238832	322819	22	206	1713	1188	525	0.12	-0.13633	0.0114018	26.46	-0.173122	0.0135647	30.21	-0.052372	0.0217256	-0.01	0.078499	0.53191	-0.77	-0.301742	0.194137	35.37	0.001	0.001	100	100	0.01	0	0	388	800	0	0	235	290	0	0	0	0	0	0	0	0
imputed	8	55754766-55778679	2	5195	116489	278410	369114	11	274	558	93	465	0.04	-0.48571	0.00447214	149.69	-0.458249	0.0200749	20.91	-0.489429	0.00447214	128.03	-0.185708	0.549027	-0.1	-0.968339	0.0137113	130.56	0.001	0.001	0.001	100	0.001	0	0	3	90	0	0	4	461	0	0	0	0	0	0	4	1
imputed	8	62108589-62216452	2	5216	115772	275100	366235	15	266	1669	634	1042	0.061	-0.38181	0.00774597	239.33	-0.349048	0.0143527	73.09	-0.401664	0.00916515	167.04	-0.702301	0.263655	5.44	-0.679763	0.0378946	115.98	0.001	0.001	0.001	0.01	0.001	0	0	95	532	0	0	102	933	0	0	7	0	0	0	7	5
imputed	8	64373060-64685392	10	5019	107524	254028	339888	8	142	269	72	197	0.029	-0.31515	0.0230217	24.3	-0.405707	0.0335261	11.62	-0.278633	0.0298161	13.28	-0.166474	0.560848	-0.33	-0.599973	0.116765	18.99	0.001	0.001	0.001	100	0.01	0	0	6	66	0	0	43	154	0	0	0	0	0	0	1	1
imputed	8	66526862	1	5223	117296	283783	373742	4	182	623	302	321	0.045	-0.24246	0.0173205	32.04	-0.262989	0.0243516	18.17	-0.221366	0.0251794	13.13	-0.163524	0.541857	-0.42	-0.443492	0.143868	22.92	0.001	0.001	0.001	100	0.1	0	0	71	231	0	0	89	232	0	0	0	0	0	0	1	0
imputed	8	71742957-71768899	2	5134	112134	266237	353766	677	9884	75838	50048	30268	6.406	-0.02907	0	56.95	-0.025837	0.00223607	25.08	-0.034337	0.003	26.53	-0.116614	0.0158114	51.36	-0.003278	0.00774597	-2.53	0.001	0.001	0.001	0.001	100	59	57	21525	23929	12	13	11974	13791	984	2284	1210	0	0	0	1	17
imputed	8	75867695	1	4934	102941	247967	328005	2537	51969	200436	147552	127684	64.219	0.05391	0	693.2	0.049455	0.00173205	234.08	0.059111	0.00173205	273.96	0.230188	0.00387298	794.43	0.025474	0.00223607	24.64	0.001	0.001	0.001	0.001	0.1	29119	25924	10338	7371	21252	18842	7797	4993	23548	36875	14377	13	359	32	0	0
imputed	8	78082969-78599915	10	5026	109682	256100	343361	51	951	4132	1586	2561	0.285	-0.24098	0.00707107	216.9	-0.394418	0.00768115	242.82	-0.146159	0.00974679	46.41	-0.607431	0.304828	25.55	-0.325957	0.0806908	61.34	0.001	0.001	0.001	0.01	0.01	0	0	163	1408	0	0	898	1648	2	8	5	0	0	0	6	39
imputed	8	81603784	1	4920	100798	236999	317890	2477	52309	184928	126297	123891	63.74	0.05181	0	582.95	0.062125	0.00173205	313.41	0.041471	0.00173205	134.97	0.222559	0.00387298	684.17	0.032275	0.00223607	36.78	0.001	0.001	0.001	0.001	0.001	23819	20877	9717	6624	21730	21136	9230	6535	20775	32021	12464	12	216	19	3	2
imputed	8	84896726-85392078	10	4989	106792	249386	334576	1	210	268	1	267	0.036	-0.37757	0.02	36.8	0	0	0	-0.377502	0.019975	36.56	-0.175998	0.55127	-0.26	-0.733634	0.080635	30.08	0.001	100	0.001	100	0.01	0	0	0	1	0	0	32	235	0	0	0	0	0	0	0	0
imputed	8	87067969	1	5209	112666	266321	356184	711	13862	67423	34791	36919	93.346	0.01325	0	8.41	0.013975	0.00264575	3.03	0.012854	0.00282843	2.81	0.111528	0.0180555	44.64	0.031919	0.00921954	11.51	0.01	0.01	0.01	0.001	0.001	15556	14840	54	54	16636	15925	41	30	1153	2217	917	2	178	7	0	0
imputed	8	93307317-93611407	10	5076	111705	262434	350763	320	7486	27919	11886	16465	2.836	-0.00798	0.00316228	-0.55	-0.009936	0.00458258	-0.89	-0.006342	0.004	-1.47	-0.601711	0.0208327	584.75	0.292219	0.0114455	319.61	100	100	100	0.001	0.001	0	0	5665	5789	0	0	7968	8065	11	296	125	0	0	0	0	0
imputed	8	94810609-95704297	20	4805	101139	230748	313879	287	6634	24640	10766	14251	2.83	-0.00481	0.00316228	-1.75	-0.008362	0.00489898	-1.24	-0.001915	0.004	-1.92	-0.659288	0.00905539	642.15	0.33016	0.0069282	352.8	100	100	100	0.001	0.001	0	0	5163	5226	0	0	6967	6907	0	259	118	0	0	0	0	0
imputed	8	105695288	1	5118	108838	259097	345343	1065	15116	89863	52255	47123	92.697	0.14335	0	1800.15	0.151409	0.00223607	967.87	0.134739	0.00223607	683.48	0.526692	0.0104881	899.76	-0.107319	0.00469042	160.84	0.001	0.001	0.001	0.001	0.001	27696	14731	202	111	23708	13549	215	136	4008	4112	1395	51	4590	268	0	0
imputed	8	111378801-111668506	4	5087	113748	274898	362492	84	1761	5441	1280	4190	0.52	-0.1136	0.00632456	59.99	-0.218301	0.0126095	52.9	-0.081641	0.00761577	22.47	-0.247317	0.203625	9.89	-0.132617	0.0795047	15.12	0.001	0.001	0.01	0.01	0.1	0	0	350	901	0	0	1740	2421	6	12	11	0	0	0	5	42
imputed	9	1134087-1453099	7	5066	113993	268423	358582	26	473	1998	640	1371	0.103	-0.36596	0.00774597	260	-0.459569	0.00761577	145.09	-0.321714	0.0103441	132.29	-0.8124	0.176695	10.51	-0.620474	0.0319061	106.55	0.001	0.001	0.001	0.001	0.001	0	0	25	602	0	0	244	1114	0	0	13	0	0	0	9	2
imputed	9	4439872-4476378	2	5176	112871	267504	356563	46	650	3774	1838	1952	0.254	-0.1752	0.00707107	101.5	-0.203066	0.0106771	65.81	-0.148869	0.0104403	36.58	-0.73196	0.16688	48.44	-0.111419	0.0561694	4.59	0.001	0.001	0.001	0.01	5	0	0	542	1280	0	0	680	1256	1	7	8	0	0	0	4	3
imputed	9	7288542	1	5015	105953	250916	334474	2329	48739	191373	135753	118097	69.1	0.05815	0	741.87	0.061439	0.00141421	342.36	0.054124	0.00173205	222.12	0.24648	0.00387298	799.19	0.010275	0.00223607	1.73	0.001	0.001	0.001	0.001	100	33377	27845	7185	4869	24459	21056	5809	4296	20201	30435	11841	17	971	72	2	1
imputed	9	14767890-15417248	20	4765	103955	240572	323759	10	136	998	642	358	0.139	0.28529	0.0130384	74.05	0.457894	0.00818535	144.02	-0.02428	0.026	-0.99	0.28247	0.221224	12.13	0.348871	0.173416	38.66	0.001	0.001	100	100	1	0	0	614	26	0	0	169	187	1	1	0	0	0	0	0	0
imputed	9	19040720-20347622	20	4800	104996	247489	331428	4	355	1058	533	528	0.103	-0.16011	0.0144914	22.79	-0.293287	0.01772	41.4	-0.025471	0.0217486	-0.97	-0.423228	0.459206	4.29	-0.176964	0.158899	3.82	0.001	0.001	100	0.1	1	0	0	109	421	0	0	249	276	0	2	1	0	0	0	0	0
imputed	9	20677673-21827423	20	4748	103029	237411	319669	45	469	3131	1480	1658	0.242	-0.1178	0.00894427	36.59	-0.157031	0.0126095	30.9	-0.082113	0.012083	8.29	-0.578153	0.267858	32.84	-0.014284	0.103475	-1.3	0.001	0.001	0.01	0.01	100	0	0	505	968	0	0	690	961	0	4	3	0	0	0	2	2
imputed	9	25060966-25126494	2	5221	117254	283388	373403	2	129	601	2	599	0.025	-0.3919	0.0130384	90.91	-0.000768	0.223638	-0.18	-0.39337	0.01249	91.33	-0.174596	0.554667	-0.33	-0.765152	0.0665282	75.29	0.001	100	0.001	100	0.01	0	0	1	1	0	0	63	536	0	0	0	0	0	0	0	0
imputed	9	30134814-30263355	4	5189	115896	279795	368947	1	183	267	1	266	0.033	-0.24339	0.0264575	13.4	0	0	0	-0.242255	0.0266083	13.23	-0.189702	0.54789	-0.33	-0.437667	0.152158	8.98	0.001	100	0.001	100	0.1	0	0	0	1	0	0	68	198	0	0	0	0	0	0	0	0
imputed	9	32302157-32583490	7	5071	113847	272597	360696	7	104	1034	749	285	0.025	-0.43057	0.00774597	197.22	-0.480023	0.00519615	193.36	-0.297501	0.0233024	22.63	-0.151281	0.5475	-0.39	-0.85073	0.0418927	171.1	0.001	0.001	0.001	100	0.001	0	0	14	735	0	0	57	228	0	0	0	0	0	0	4	2
imputed	9	34943071-34970683	2	5203	115868	276734	367128	10	104	416	83	333	0.024	-0.32079	0.0189737	39.32	-0.35883	0.0376431	9.85	-0.309181	0.0211187	28.83	-0.164352	0.558002	-0.38	-0.611212	0.109151	31.05	0.001	0.001	0.001	100	0.01	0	0	11	72	0	0	63	270	0	0	0	0	0	0	3	0
imputed	9	39015770	1	5221	116895	282362	372350	12	237	1291	467	829	0.043	-0.43935	0.00632456	260.32	-0.491628	0.00424264	130.77	-0.408364	0.00984886	138.64	-0.642089	0.3105	1.83	-0.838194	0.0257294	154.06	0.001	0.001	0.001	100	0.001	0	0	3	459	0	0	75	749	0	0	5	0	0	0	5	2
imputed	9	44775561-46118697	20	4907	108900	258222	343788	1	150	3632	3409	224	0.141	-0.27455	0.00707107	250.35	-0.290164	0.0069282	264.05	-0.039634	0.03228	-0.77	-0.27543	0.539182	3.14	-0.487165	0.122756	156.47	0.001	0.001	100	1	0.01	0	0	715	2693	0	0	103	120	0	0	1	0	0	0	0	0
imputed	9	49045410	1	5092	105539	250559	334555	1529	27506	125470	75199	71218	86.817	0.12806	0	2107.77	0.138056	0.002	1097.96	0.117548	0.002	743.34	0.52154	0.00678233	1527.11	-0.059561	0.00331662	72.73	0.001	0.001	0.001	0.001	0.001	33464	19270	977	541	29880	18969	957	465	8625	9440	2882	60	2731	171	0	0
imputed	9	52821082-52850186	2	5184	116108	278924	368643	29	416	1952	528	1426	0.132	-0.18576	0.0104881	58.42	-0.422742	0.0115326	95.54	-0.097704	0.0130767	10.37	-0.405429	0.456442	6.73	-0.242978	0.145774	17.03	0.001	0.001	0.01	0.1	0.1	0	0	40	486	0	0	573	851	0	1	1	0	0	0	8	10
imputed	9	55672271	1	5213	115570	276136	366019	26	672	2978	954	2036	0.144	-0.35421	0.00632456	358.89	-0.34059	0.0118743	103.84	-0.359819	0.00781025	253.13	-0.822312	0.158726	16.74	-0.585774	0.0293428	139.41	0.001	0.001	0.001	0.001	0.01	0	0	150	792	0	0	283	1741	0	3	9	0	0	0	9	18
imputed	9	59311260-59431293	4	5194	116534	281915	371364	33	243	3247	2351	899	0.185	-0.12491	0.0083666	42.85	-0.162081	0.00994987	53.18	-0.026872	0.0165831	-0.81	-0.296087	0.445671	7.82	-0.13905	0.167425	8.95	0.001	0.001	100	1	1	0	0	793	1555	0	0	424	472	0	2	1	0	0	0	3	2
imputed	9	63693351-63717205	2	5152	115202	276227	365432	12	259	2641	1755	887	0.126	-0.175	0.00948683	70.04	-0.175458	0.011225	46.38	-0.172952	0.015843	22.28	-0.363479	0.430138	7.66	-0.231184	0.141527	21.65	0.001	0.001	0.001	1	0.1	0	0	569	1185	0	0	289	597	0	1	0	0	0	0	0	0
raw	9	71915703	1	794	5227	16634	22211	211	1274	7583	4330	4114	12.94	-0.0197	0.00547723	0.94	-0.015061	0.00830662	-0.96	-0.024111	0.008544	0.18	-0.473267	0.0233238	116.9	0.254381	0.0142478	76.9	100	100	100	0.001	0.001	1	22	1767	1679	4	2	1630	1617	58	539	264	0	0	0	0	0
imputed	9	77576301-77733879	2	5004	110169	254170	342391	265	3951	25085	15696	10075	1.36	-0.27456	0.00316228	1784.41	-0.339662	0.003	1678.64	-0.173251	0.005	260.44	-0.992629	0.0074162	421.26	-0.317333	0.008	323.99	0.001	0.001	0.001	0.001	0.001	0	0	2402	12608	0	0	3039	6350	25	315	346	0	0	0	31	144
imputed	9	81545246-82003186	10	5055	112246	268047	355453	91	2578	7295	1723	5628	0.804	-0.04646	0.00547723	12.04	-0.109143	0.0118322	16.23	-0.027236	0.00655744	1.85	-0.573249	0.0841724	109.93	0.171008	0.0394462	27.7	0.001	0.01	100	0.001	0.001	0	0	656	1011	0	0	2638	2934	3	33	20	0	0	0	4	4
imputed	9	84225154-84745111	7	5125	113992	275829	363448	12	310	1357	875	482	0.086	-0.25761	0.0114018	80.54	-0.321496	0.013	84.43	-0.138551	0.0217256	6.94	-0.249775	0.538125	0.58	-0.45344	0.133866	50.45	0.001	0.001	0.01	100	0.01	0	0	155	720	0	0	174	308	0	0	0	0	0	0	2	3
imputed	9	86231860-86475766	7	5092	110631	265073	351711	5	221	4143	3817	327	0.207	-0.20084	0.00707107	148.63	-0.209909	0.00734847	149.28	-0.099938	0.0271293	1.71	-0.148021	0.601619	0.86	-0.358842	0.180737	102.79	0.001	0.001	100	100	0.01	0	0	1106	2710	0	0	130	196	0	1	0	0	0	0	0	0
imputed	9	92300111-93144071	20	4910	109588	259493	345928	283	5076	28962	14301	15165	2.66	-0.01074	0.00316228	0.87	-0.013724	0.00424264	0.18	-0.007966	0.00424264	-1.17	-0.649467	0.0127279	713.2	0.311171	0.008	369.5	100	100	100	0.001	0.001	0	0	6788	7009	0	0	7287	7374	4	338	162	0	0	0	0	0
imputed	9	94643772-95149286	10	5129	113567	271557	359673	296	5441	30835	15265	16108	2.721	-0.0119	0.00316228	1.79	-0.012505	0.00412311	0.11	-0.011222	0.004	-0.28	-0.600879	0.0195448	635.23	0.282529	0.0103441	331.59	100	100	100	0.001	0.001	0	0	7247	7480	0	1	7683	7886	15	353	170	0	0	0	1	0
imputed	9	96559065-96715173	4	5176	115552	278192	367408	314	6116	32709	15952	17361	2.878	-0.01157	0.00316228	1.8	-0.014568	0.0043589	0.87	-0.008775	0.00360555	-0.87	-0.521469	0.0271109	498.97	0.242987	0.0141067	273.57	100	100	100	0.001	0.001	1	0	7519	7828	0	2	8303	8452	34	381	189	0	0	0	0	0
imputed	9	101470808-101966211	10	4882	105890	248760	333075	320	5638	31519	16149	16107	3.062	-0.00717	0.00316228	-0.76	-0.008562	0.004	-0.99	-0.005707	0.00387298	-1.57	-0.353191	0.0314006	219.01	0.168722	0.0158745	142.54	100	100	100	0.001	0.001	1	1	7631	7779	2	1	7650	7717	86	440	211	0	0	0	1	0
imputed	9	104094973-104529625	10	5002	110502	261882	348621	329	6433	34500	17397	18004	3.264	-0.00599	0.00316228	-1.41	-0.004939	0.00374166	-1.72	-0.006635	0.004	-1.37	-0.19124	0.0349857	68.29	0.088023	0.0178606	46.47	100	100	100	0.001	0.001	3	2	8201	8290	0	0	8473	8630	162	495	244	0	0	0	2	0
imputed	10	2873749-3229515	7	4932	109647	258212	344836	17	649	3050	1638	1419	0.209	-0.18019	0.0083666	86.72	-0.222649	0.0110905	71.41	-0.131428	0.0126095	20.05	-0.351396	0.375229	8.06	-0.249444	0.120801	29.69	0.001	0.001	0.001	1	0.1	0	0	452	1179	0	0	520	892	1	3	3	0	0	0	0	0
imputed	10	5406018-5437359	2	5188	115236	274370	364440	58	503	5048	3432	1626	0.292	-0.15584	0.00707107	106.65	-0.172709	0.008	88.96	-0.120065	0.012083	18.97	-0.25169	0.39731	7.62	-0.225511	0.136759	43.84	0.001	0.001	0.001	0.01	0.001	0	0	1119	2303	0	0	613	1003	2	5	3	0	0	0	6	5
imputed	10	12200563-12812193	20	4940	106467	249950	335376	2	101	126	3	123	0.018	-0.34346	0.0319374	13.62	-0.300234	0.162668	0.3	-0.339939	0.0327872	12.95	-0.169491	0.549751	-0.21	-0.661337	0.111162	10.87	0.001	100	0.001	100	0.1	0	0	0	3	0	0	19	104	0	0	0	0	0	0	0	0
imputed	10	14088176-15072778	20	4736	100772	233617	316518	65	936	4975	2401	2596	0.395	-0.17172	0.00707107	128.98	-0.253969	0.00860233	138.39	-0.095977	0.00948683	19.3	-0.231205	0.267841	5.6	-0.269944	0.0884647	64.28	0.001	0.001	0.01	5	0.1	0	0	583	1796	0	0	1037	1537	6	8	8	0	0	0	3	78
imputed	10	22339193-26553874	20	4926	106722	246880	332323	12	151	432	220	213	0.046	-0.15947	0.0225832	8.62	-0.271011	0.0284605	13.87	-0.043207	0.0338231	-0.7	-0.303047	0.489229	0.4	-0.216883	0.172259	2.33	0.01	0.001	100	100	5	0	0	50	169	0	0	97	115	0	0	1	0	0	0	0	0
imputed	10	27004974-27299922	7	5015	110669	262839	349612	3	235	351	12	339	0.037	-0.42938	0.013784	66.17	-0.427985	0.0664831	2.5	-0.426354	0.0143875	62.95	-0.162373	0.567195	-0.22	-0.846247	0.0513712	56.77	0.001	0.01	0.001	100	0.001	0	0	0	12	0	0	24	315	0	0	0	0	0	0	0	0
imputed	10	29761646	1	4946	105232	254909	336975	2243	37854	182771	131900	103837	75.442	0.0838	0	1442.64	0.08708	0.00141421	705.09	0.079747	0.002	436.07	0.334335	0.00447214	1244.02	-0.029602	0.00244949	27.05	0.001	0.001	0.001	0.001	0.001	41537	29793	4329	3275	24260	18738	4737	3136	19062	24649	9255	51	1790	121	0	0
raw	10	42238158	1	708	4673	14501	19551	159	968	5529	3238	2848	10.427	-0.02654	0.00632456	1.86	-0.02248	0.00948683	-0.35	-0.030322	0.00984886	0.42	-0.55602	0.025219	115.51	0.276998	0.0161245	63.7	100	100	100	0.001	0.001	0	6	1340	1335	0	0	1137	1154	23	360	174	0	0	0	0	0
imputed	10	45268481-45288657	2	5143	112481	269612	357800	35	338	1269	491	783	0.091	-0.25108	0.0122474	71.58	-0.340736	0.0165529	53.44	-0.193764	0.0164924	24.83	-0.110435	0.439568	-0.63	-0.478855	0.11044	58.85	0.001	0.001	0.001	100	0.01	0	0	75	411	0	0	237	541	2	1	2	0	0	0	5	5
imputed	10	51383075-51502722	4	5222	116988	282666	372615	24	518	5569	4044	1547	0.167	-0.32061	0.00547723	539.45	-0.329506	0.00608276	413.89	-0.296665	0.0101489	125.09	-0.873467	0.122748	44.66	-0.482831	0.0267955	166.37	0.001	0.001	0.001	0.001	0.001	0	0	687	3335	0	0	312	1213	0	3	19	0	0	0	11	10
imputed	10	62792747-64246254	20	5030	109694	260478	346667	4	259	413	17	396	0.045	-0.38189	0.0158114	58.47	-0.341688	0.0819939	1.73	-0.381803	0.0161864	56.04	-0.151564	0.56687	-0.34	-0.746602	0.0756571	49.26	0.001	100	0.001	100	0.01	0	0	2	15	0	0	46	350	0	0	0	0	0	0	0	0
imputed	10	66174661-66735975	10	5080	112274	264305	352425	41	482	4478	2743	1772	0.12	-0.41953	0.00447214	809.65	-0.471922	0.003	668.41	-0.338476	0.00860233	191.3	-0.924481	0.0715542	19.8	-0.762945	0.0130767	369.05	0.001	0.001	0.001	0.001	0.001	0	0	75	2631	0	0	279	1456	0	8	29	0	0	0	14	17
imputed	10	68862316-69287432	7	5130	111209	263425	350142	28	402	4043	3183	885	0.27	-0.12915	0.00774597	58.26	-0.138393	0.008544	51.69	-0.098017	0.0162788	6.09	-0.20465	0.226643	4.09	-0.185275	0.0846109	23.81	0.001	0.001	0.1	5	1	0	0	1143	2015	0	0	346	514	6	6	13	0	0	0	0	0
imputed	10	72735730	1	5214	116743	280595	370817	30	740	6375	3898	2544	99.796	0.33449	0.00447214	682.84	0.330409	0.00583095	400.74	0.340136	0.0074162	277.57	0.948005	0.0489898	59.61	-0.509225	0.015843	208.35	0.001	0.001	0.001	0.001	0.001	3180	651	0	0	2079	398	0	0	53	12	2	9	1194	4	0	0
imputed	10	79517533-79958340	7	5091	110815	261368	349251	5	160	271	30	241	0.03	-0.3166	0.0236643	24.72	-0.374443	0.0574282	3.93	-0.306408	0.0253969	20.33	-0.168844	0.554594	-0.33	-0.602556	0.11483	19.29	0.001	0.001	0.001	100	0.01	0	0	3	27	0	0	46	195	0	0	0	0	0	0	0	0
imputed	10	83808721-84239548	7	5041	107371	252418	337478	484	10537	41184	19454	23659	4.541	-0.03399	0.00316228	41.38	-0.037012	0.00360555	20.07	-0.031989	0.0034641	17.91	-0.170088	0.023388	58.05	0.012649	0.0114455	-0.98	0.001	0.001	0.001	0.001	100	30	36	8090	9369	40	37	10142	11511	388	1003	538	0	0	0	6	19
imputed	10	87707756-87794200	4	4836	91177	212987	287642	1724	31328	122598	72649	75339	82.03	0.12046	0	1879.32	0.109162	0.002	630.43	0.13121	0.00173205	953.8	0.472088	0.00608276	1337.35	-0.066314	0.00316228	94.69	0.001	0.001	0.001	0.001	0.001	27129	17202	1723	1205	29987	17435	1617	910	9744	11866	3780	35	1141	54	0	0
imputed	10	93387615	1	5219	116396	281172	370811	10	251	1143	383	768	0.047	-0.41997	0.00774597	206.58	-0.47804	0.00774597	97.47	-0.389594	0.0112694	114.56	-0.712469	0.279272	2.91	-0.782172	0.0323419	110.27	0.001	0.001	0.001	0.01	0.001	0	0	7	368	0	0	83	677	0	1	7	0	0	0	5	1
imputed	10	95149558-95608495	10	5021	108151	257482	342840	4	156	325	62	263	0.034	-0.25242	0.0240832	17.84	-0.312402	0.048621	5.16	-0.235958	0.0267395	12.27	-0.167539	0.544933	-0.4	-0.463311	0.145248	12.78	0.001	0.001	0.001	100	0.1	0	0	11	51	0	0	69	194	0	0	0	0	0	0	1	0
imputed	10	99662832-100576773	20	4976	105468	249392	333708	10	119	991	710	281	0.058	-0.21841	0.0141421	41.46	-0.25435	0.015843	40.63	-0.128917	0.0286356	3.02	-0.200015	0.547835	-0.02	-0.381741	0.157054	26.11	0.001	0.001	0.01	100	0.1	0	0	174	536	0	0	104	177	0	0	0	0	0	0	2	4
imputed	11	5768629	1	5220	117056	283338	373091	71	1199	5487	2413	3097	0.41	-0.12263	0.00707107	70.77	-0.110853	0.00979796	24.33	-0.131555	0.00866025	45.25	-0.792422	0.10479	108.78	0.056265	0.0413159	0.83	0.001	0.01	0.001	0.001	100	0	0	934	1456	0	0	1137	1937	0	9	14	0	0	0	3	4
imputed	11	9153560-9197291	2	5158	114523	272815	361278	38	795	1995	550	1448	0.202	-0.14406	0.0104881	35	-0.363745	0.0145602	68.96	-0.060177	0.0131149	3.11	-0.475936	0.388641	11.93	-0.118933	0.1398	2.75	0.001	0.001	0.01	0.1	5	0	0	74	473	0	0	634	811	0	3	0	0	0	0	7	4
imputed	11	13174116-13214516	2	5210	113458	272767	361608	27	539	2995	1443	1574	0.11	-0.40521	0.00547723	496.55	-0.409463	0.00728011	242.04	-0.401282	0.00761577	251.21	-0.883301	0.111351	13.5	-0.724924	0.0187883	222.04	0.001	0.001	0.001	0.001	0.001	0	0	128	1293	0	0	153	1399	0	4	18	0	0	0	11	8
imputed	11	21276136-21461502	7	5125	113232	268804	358264	4	221	638	4	634	0.033	-0.4781	0.00547723	162.64	0.001018	0.189758	-0.27	-0.481107	0.00538516	164.88	-0.177696	0.548833	-0.15	-0.952325	0.0174069	141.9	0.001	100	0.001	100	0.001	0	0	2	2	0	0	11	623	0	0	0	0	0	0	0	0
imputed	11	25837168-25865059	2	5197	116041	279827	369287	19	358	2649	1350	1311	0.072	-0.43273	0.00447214	515.39	-0.451342	0.00565685	291.39	-0.412921	0.00774597	225.75	-0.798333	0.188353	6.55	-0.811195	0.018735	269.12	0.001	0.001	0.001	0.001	0.001	0	0	65	1273	0	0	113	1186	0	0	12	0	0	0	9	7
imputed	11	30384332-30528419	4	5204	114294	271844	362245	6	229	668	48	620	0.035	-0.46873	0.00632456	160.28	-0.479221	0.0197484	12.75	-0.466189	0.00728011	146.52	-0.180531	0.549392	-0.18	-0.931265	0.023	138.72	0.001	0.001	0.001	100	0.001	0	0	0	48	0	0	20	600	0	0	0	0	0	0	2	0
imputed	11	32841561	1	5221	117230	282883	373014	8	131	541	129	412	99.97	0.32126	0.0164317	51.63	0.323631	0.0327719	12.16	0.319029	0.0189473	38.46	0.150613	0.564482	-0.43	-0.61562	0.107503	41.64	0.001	0.001	0.001	100	0.01	107	22	0	0	338	74	0	0	0	0	0	3	55	2	0	0
imputed	11	34482175-35493503	20	4790	104349	244040	327827	88	2060	7310	3152	4208	0.737	-0.11014	0.00547723	76.61	-0.16747	0.00888819	75.6	-0.067654	0.00774597	15	-0.772047	0.0705549	148.17	0.083922	0.0297153	4.99	0.001	0.001	0.01	0.001	0.1	0	0	1037	2065	0	0	1801	2357	1	28	21	0	0	0	0	0
imputed	11	38474579-38858028	10	5056	107602	255432	341294	11	359	1219	654	570	0.058	-0.47627	0.00447214	308.52	-0.480128	0.00519615	169.01	-0.470458	0.00728011	138.15	-0.622476	0.338359	0.82	-0.937848	0.0138203	200.49	0.001	0.001	0.001	100	0.001	0	0	12	637	0	0	16	549	0	0	5	0	0	0	4	6
imputed	11	43942195-44439698	10	5166	114065	275327	363520	14	116	1133	803	330	0.061	-0.22283	0.0130384	49.16	-0.29609	0.0140357	64.33	-0.041914	0.0273313	-0.65	-0.240657	0.531033	0.48	-0.377878	0.150226	28.47	0.001	0.001	100	100	0.01	0	0	163	640	0	0	151	179	0	0	0	0	0	0	2	24
imputed	11	48043335	1	5005	104553	250006	332685	2376	50061	194282	138423	121466	31.754	-0.05402	0	655.5	-0.049292	0.00141421	223.18	-0.059445	0.00173205	270.67	-0.237657	0.004	781.92	0.02548	0.00244949	21.08	0.001	0.001	0.001	0.001	0.1	4635	6998	28694	32489	3850	6071	21287	24651	12610	32216	20781	0	0	0	17	27
imputed	11	50330158	1	5086	107604	258255	343271	1619	23102	137671	95280	66808	87.314	0.12953	0	2385.59	0.140593	0.00173205	1463.12	0.113501	0.002	627.74	0.499608	0.00632456	1520.37	-0.079764	0.00331662	145.22	0.001	0.001	0.001	0.001	0.001	44262	24780	1114	707	25402	16235	540	214	9910	10896	3611	75	6150	387	0	0
imputed	11	53334055-54193489	4	4876	100483	225334	308142	363	7888	31788	16489	16525	3.322	-0.10926	0.00316228	342.79	-0.100106	0.00374166	137.42	-0.118283	0.00387298	193.49	-0.41319	0.0276948	195.66	-0.058258	0.0114455	14.94	0.001	0.001	0.001	0.001	0.01	10	9	6086	9158	12	18	5820	9449	195	583	448	0	0	0	14	19
imputed	11	58962936-59110486	4	4948	103854	235416	319902	279	2610	22103	13831	8706	1.432	-0.19091	0.00316228	729.16	-0.236724	0.00387298	687.48	-0.118018	0.0052915	101.89	-0.696115	0.0489592	251.38	-0.167807	0.0163095	82.4	0.001	0.001	0.001	0.001	0.001	0	0	3515	9882	0	0	3146	5126	51	205	178	0	0	0	18	51
imputed	11	69725296-70645590	20	5000	108532	256086	341948	6	231	398	66	332	0.036	-0.47273	0.0083666	97.82	-0.455761	0.0247184	14.71	-0.473136	0.009	81.89	-0.171305	0.552634	-0.13	-0.940344	0.0234521	85.45	0.001	0.001	0.001	100	0.001	0	0	2	64	0	0	8	324	0	0	0	0	0	0	2	0
imputed	11	73216006-73823078	7	5088	112246	268406	356185	15	371	794	142	654	0.093	-0.10019	0.0176068	5.67	-0.478932	0.0118743	35.98	-0.017127	0.019975	-1.15	-0.290618	0.448531	1.5	-0.084781	0.181295	-0.32	0.1	0.001	100	100	100	0	0	2	138	0	0	314	338	0	2	0	0	0	0	3	2
imputed	11	75684514-75726030	2	5199	115740	278078	367393	12	123	516	83	433	0.025	-0.38392	0.0141421	74.21	-0.405626	0.0318748	13.44	-0.378079	0.0156205	59.9	-0.167971	0.549805	-0.35	-0.74924	0.0702353	61.54	0.001	0.001	0.001	100	0.01	0	0	7	76	0	0	52	381	0	0	0	0	0	0	2	0
imputed	11	77484457	1	4982	104291	249560	332356	2451	45107	188989	136272	113690	68.235	0.06383	0	885.35	0.054679	0.00173205	274.95	0.074786	0.00173205	406.85	0.267716	0.00387298	943.74	0.009953	0.00244949	-0.62	0.001	0.001	0.001	0.001	100	34820	29437	6384	4658	19509	15954	10244	7010	20165	29674	11134	29	974	71	2	5
imputed	11	80220452-80660777	7	5101	112669	272356	359286	9	239	3511	3064	449	0.15	-0.24585	0.00774597	190.88	-0.272469	0.00774597	206.89	-0.063959	0.0232379	0.37	-0.479347	0.394334	12.9	-0.368879	0.101892	73.1	0.001	0.001	100	0.1	0.01	0	0	697	2365	0	0	195	252	0	1	1	0	0	0	1	0
imputed	11	83681904-84410993	10	4932	105199	248028	332412	294	6438	28284	14714	14293	2.917	-0.01173	0.00316228	1.36	-0.012901	0.00412311	0.23	-0.009837	0.00424264	-0.78	-0.226318	0.0377094	77.14	0.09279	0.019105	40.8	100	100	100	0.001	0.001	1	4	6838	7148	0	0	6682	6888	125	395	203	0	0	0	0	0
imputed	11	87342165-87428854	4	5114	114263	271071	360069	119	3009	8948	2375	6657	0.889	-0.09274	0.00547723	66.53	-0.141396	0.01	39.84	-0.075932	0.00616441	31.28	-0.481093	0.102733	75.22	0.010744	0.0427785	-1.5	0.001	0.001	0.001	0.001	100	0	1	825	1465	0	0	2794	3779	10	36	38	0	0	0	4	1
imputed	11	89338824-89488781	4	5176	113907	273749	362958	6	113	295	23	272	0.022	-0.34138	0.0216795	32.07	-0.458984	0.0390512	5.54	-0.328747	0.022561	26.95	-0.171416	0.553879	-0.32	-0.656461	0.0995691	25.57	0.001	0.001	0.001	100	0.01	0	0	0	23	0	0	46	226	0	0	0	0	0	0	0	0
imputed	11	92155851-92179277	2	5194	115474	277411	367099	32	657	3321	1322	2009	0.158	-0.34183	0.00632456	369.93	-0.419497	0.0074162	235.93	-0.291061	0.00894427	155.79	-0.784989	0.189029	18.34	-0.557995	0.0348569	142.24	0.001	0.001	0.001	0.001	0.01	0	0	106	1206	0	0	420	1579	0	0	10	0	0	0	9	12
imputed	11	95866118-96474351	10	5047	112332	265924	353759	3	127	806	649	157	0.047	-0.23631	0.0158114	39.53	-0.292024	0.0158745	50.43	-0.003245	0.0395221	-1	-0.194806	0.552299	-0.18	-0.42099	0.150236	26.23	0.001	0.001	100	100	0.1	0	0	134	515	0	0	78	79	0	0	0	0	0	0	0	0
imputed	11	100263289-100283991	2	5198	116586	281367	371054	10	172	2162	1464	709	0.05	-0.40019	0.00632456	346.8	-0.427953	0.0069282	273.82	-0.341622	0.0136748	77.49	-0.792368	0.198595	7.84	-0.719449	0.0269815	164.55	0.001	0.001	0.001	0.001	0.001	0	0	103	1350	0	0	108	590	0	5	6	0	0	0	5	6
imputed	11	104325453-104348455	2	5218	116913	282313	372251	13	313	1334	239	1095	0.058	-0.4082	0.00774597	222.65	-0.437739	0.0155242	47.38	-0.400839	0.00905539	174.82	-0.239063	0.509599	-0.18	-0.793994	0.0496387	175.34	0.001	0.001	0.001	100	0.001	0	0	14	225	0	0	108	987	0	0	0	0	0	0	4	5
imputed	11	107185955-107205272	2	4801	94255	216971	294296	2369	43645	153964	96618	102477	70.685	0.09508	0	1568.68	0.113697	0.002	834.2	0.077519	0.002	421.37	0.389985	0.00458258	1496.28	-0.018501	0.00264575	8.4	0.001	0.001	0.001	0.001	1	25402	16332	5931	3822	26485	20164	6416	4281	16087	22075	6969	52	2520	185	1	1
imputed	12	147119-742930	10	4929	98435	225179	306046	29	154	10657	10197	482	0.431	-0.2663	0.00447214	693.47	-0.277705	0.00412311	720.44	-0.035398	0.0226495	-0.71	-0.803541	0.148068	99.01	-0.34564	0.0359583	163.16	0.001	0.001	100	0.001	0.001	0	0	2263	7912	0	0	215	245	2	9	11	0	0	0	13	59
imputed	12	9042217	1	5191	113293	264728	356047	226	2615	17141	9463	8101	98.819	0.14756	0.00316228	335.68	0.148949	0.005	179.26	0.146149	0.0052915	147.17	0.514369	0.0488672	132.87	-0.116323	0.0181659	32.81	0.001	0.001	0.001	0.001	0.1	5874	3162	3	1	4973	2704	0	1	167	192	64	16	1216	78	0	0
imputed	12	12685397-13140896	7	5125	110586	260899	349315	24	199	1337	724	625	0.072	-0.27315	0.0114018	91.39	-0.260313	0.0157797	43.31	-0.28788	0.0164317	46.55	-0.208545	0.376255	0.05	-0.508873	0.0859477	65.8	0.001	0.001	0.001	100	0.01	0	0	167	545	0	0	126	487	4	4	4	0	0	0	5	26
imputed	12	16337985-16400906	2	5180	115121	276040	365631	18	305	3787	2491	1322	0.105	-0.33968	0.00547723	417.26	-0.371839	0.00655744	334.34	-0.278071	0.0114018	92.54	-0.896953	0.0988281	29.49	-0.532266	0.0238537	138.09	0.001	0.001	0.001	0.001	0.01	0	0	317	2148	0	0	291	1005	0	3	23	0	0	0	8	3
imputed	12	30609095-30724975	4	5197	116460	281219	370697	4	122	1175	959	216	0.063	-0.17948	0.0134164	32.35	-0.213054	0.0146969	37.68	-0.032197	0.0333916	-0.87	-0.106439	0.564893	-0.61	-0.325383	0.183407	23.76	0.001	0.001	100	100	0.01	0	0	275	684	0	0	101	115	0	0	0	0	0	0	0	0
imputed	12	38480644-38532399	2	5224	117276	283757	373701	13	191	1393	811	583	0.038	-0.4314	0.00707107	267.22	-0.455566	0.007	179.75	-0.395901	0.0124499	90.08	-0.327753	0.499939	0.15	-0.839817	0.0377492	199.1	0.001	0.001	0.001	100	0.001	0	0	35	775	0	0	60	522	0	0	1	0	0	0	6	1
imputed	12	42314088-42645523	4	5197	116478	281111	370708	19	235	1252	680	577	0.081	-0.19303	0.0130384	40.58	-0.2657	0.0164012	42.78	-0.106829	0.020445	4.47	-0.589568	0.370814	9.36	-0.203553	0.119109	6.09	0.001	0.001	0.1	0.01	1	0	0	157	518	0	0	224	348	0	4	1	0	0	0	2	4
imputed	12	45050839-45073424	2	5134	111314	260638	349437	106	1249	7655	4093	3610	0.463	-0.22089	0.00447214	336.52	-0.282091	0.00640312	297.88	-0.15064	0.00787401	70.65	-0.520271	0.158127	39.16	-0.299942	0.0449555	101.49	0.001	0.001	0.001	0.001	0.001	0	0	873	3172	0	0	1236	2326	9	22	17	0	0	0	8	36
raw	12	47038476	1	498	1982	8517	10830	57	224	1619	837	889	2.65	-0.33729	0.00894427	185.6	-0.343864	0.013	88.79	-0.33057	0.0127671	87.15	-0.941227	0.0523355	21.84	-0.541891	0.0267769	69.92	0.001	0.001	0.001	0.001	0.01	0	2	103	625	3	4	118	657	12	32	63	0	0	0	13	4
imputed	12	53777939-53843826	2	5218	116938	281888	371947	39	627	6886	4859	2102	0.203	-0.33735	0.00447214	750.55	-0.367482	0.005	635.47	-0.266008	0.00905539	134.97	-0.958437	0.0424028	65.72	-0.51423	0.0146969	227.6	0.001	0.001	0.001	0.001	0.001	0	0	640	4144	0	0	486	1541	1	5	69	0	0	0	11	3
imputed	12	56380581-57132242	20	4812	103983	236391	321223	132	1871	8763	3770	5059	0.815	-0.09108	0.00547723	62.63	-0.14942	0.00781025	71.78	-0.04801	0.00707107	8.45	-0.638627	0.097632	132.18	0.080857	0.0409268	6.09	0.001	0.001	0.001	0.001	0.1	0	0	1304	2400	0	0	2260	2733	4	35	27	0	0	0	4	0
imputed	12	60040871-60238497	4	5107	113152	272015	359402	3	119	507	22	485	0.023	-0.40598	0.0126491	83.15	-0.457944	0.0399124	5.26	-0.401225	0.0138564	77.5	-0.194816	0.536271	-0.27	-0.792645	0.0581636	68.14	0.001	0.001	0.001	100	0.001	0	0	0	22	0	0	47	438	0	0	0	0	0	0	1	0
imputed	12	62194350-62307557	4	5111	111519	260666	349253	6	160	1948	1708	240	0.113	-0.17542	0.0109545	51.71	-0.192254	0.0115326	54.94	-0.053962	0.032187	-0.48	-0.373931	0.435751	5.73	-0.229589	0.14265	15.31	0.001	0.001	100	1	0.1	0	0	525	1183	0	0	107	133	0	0	0	0	0	0	1	0
imputed	12	63103894-63885002	20	4900	106097	245525	331232	200	6009	19353	8809	10986	2.271	-0.02095	0.00316228	5.52	-0.045658	0.00556776	13.66	-0.00116	0.00469042	-1.9	-0.191344	0.0469361	35.15	0.053066	0.0232809	7.87	0.1	0.001	100	0.1	1	4	6	3816	4541	3	5	5276	5260	84	217	141	0	0	0	3	13
imputed	12	67073994-67614973	10	4868	102559	231901	316156	330	3869	29345	18812	11763	2.386	-0.11535	0.00316228	355.33	-0.123974	0.00374166	243.53	-0.102074	0.00458258	99.57	-0.351626	0.031225	126.35	-0.101699	0.0126095	48.05	0.001	0.001	0.001	0.001	0.001	9	11	6547	11015	0	0	4137	6396	230	602	398	0	0	0	13	16
imputed	12	72760985-76839422	2	4962	101555	238409	319776	2529	51570	186291	129404	122972	38.868	-0.02991	0	194.32	-0.024869	0.00173205	48.39	-0.035212	0.00173205	94.1	-0.129389	0.00412311	232.32	0.027116	0.00223607	26	0.001	0.001	0.001	0.001	0.1	8428	10238	22199	22454	7986	10385	18983	19533	14228	32585	19272	0	0	0	8	17
imputed	12	83268834-84656652	20	4573	96762	223258	301983	101	2592	7052	2066	5031	0.895	-0.0778	0.00547723	35.54	-0.11139	0.0109545	20.63	-0.063813	0.0072111	16.05	-0.695495	0.0800437	135.66	0.142094	0.0350571	16.84	0.001	0.01	0.001	0.001	0.01	0	0	792	1229	0	0	2181	2805	1	22	22	0	0	0	0	0
imputed	12	86684265-86938949	7	5022	109507	260665	346732	5	139	266	35	231	0.028	-0.26476	0.0262679	16.16	-0.47275	0.0266833	8.98	-0.229711	0.0289137	10.05	-0.166464	0.554671	-0.37	-0.490598	0.142489	11.82	0.001	0.001	0.001	100	0.1	0	0	0	35	0	0	62	169	0	0	0	0	0	0	1	0
imputed	12	88319342-88347846	2	5166	114861	275331	363878	35	613	1719	555	1165	0.141	-0.25721	0.0104881	102.45	-0.344516	0.0150665	62.08	-0.21493	0.0133417	46.96	-0.401517	0.465683	3.71	-0.416546	0.115572	48.15	0.001	0.001	0.001	1	0.01	0	0	85	469	0	0	331	833	0	1	0	0	0	0	3	11
imputed	12	90704572	1	5178	113076	263618	353436	2176	46915	181076	119225	112166	67.256	-0.01241	0	27.75	-0.012189	0.00173205	10.15	-0.012616	0.00173205	10.05	-0.122883	0.00489898	169.4	-0.096102	0.00264575	385.69	0.01	0.01	0.01	0.001	0.001	28382	26724	5930	7874	26415	25810	4418	5208	13088	21511	15716	32	1413	81	9	8
imputed	13	1247948	1	5215	116296	278800	369211	37	533	2953	924	2054	99.887	0.39464	0.00547723	458.93	0.40471	0.00927362	150.62	0.389128	0.0067082	306.71	0.869617	0.121145	14.25	-0.696418	0.0210238	200.85	0.001	0.001	0.001	0.001	0.001	813	86	0	0	1804	225	0	0	23	1	1	7	538	13	0	0
imputed	13	6683656-7970420	20	4731	96801	223587	303814	16	242	3399	2869	532	0.223	-0.1759	0.0083666	91.77	-0.197295	0.00824621	98.19	-0.059593	0.0214009	0.41	-0.460846	0.43599	16.77	-0.201795	0.142874	19.71	0.001	0.001	100	0.1	1	0	0	868	1999	0	0	234	296	0	0	2	0	0	0	1	0
imputed	13	13706672-14443021	7	4753	90830	192905	271832	503	5913	40994	27419	15899	3.746	-0.16862	0	1087.64	-0.203505	0.00282843	971.39	-0.107892	0.00412311	149.9	-0.487281	0.0242693	276.3	-0.189935	0.00911043	227.82	0.001	0.001	0.001	0.001	0.001	22	13	7270	17790	9	15	5161	8390	403	1090	831	0	0	0	34	113
imputed	13	21822462-22246279	10	4839	101110	226125	308547	291	4688	25698	14683	11864	2.224	-0.15185	0.00316228	538.28	-0.214386	0.00374166	585.43	-0.074687	0.00458258	53.72	-0.535074	0.0347994	215.67	-0.120695	0.0130384	53.07	0.001	0.001	0.001	0.001	0.001	0	5	3925	9904	0	1	4657	6357	126	408	315	0	0	0	11	169
imputed	13	26759801-27337367	10	5077	110445	261214	348900	36	473	1793	621	1174	0.139	-0.21248	0.0109545	71.15	-0.301422	0.0161864	51.31	-0.165094	0.0136382	26.91	-0.397804	0.48197	5.11	-0.309009	0.141736	26.53	0.001	0.001	0.001	1	0.01	0	0	123	496	0	0	393	779	0	0	2	0	0	0	3	6
imputed	13	29821617-29897763	4	5013	108392	255377	342352	621	11601	58855	34764	27568	5.784	-0.04613	0	111.86	-0.051522	0.00264575	74.87	-0.038461	0.003	31.85	-0.200028	0.0183576	112.31	-0.000368	0.00883176	-2.04	0.001	0.001	0.001	0.001	100	31	42	14003	17211	23	27	11095	12946	697	1751	1029	0	0	0	3	3
imputed	13	31667421	1	5221	117173	282120	372463	52	497	8323	5775	2565	0.292	-0.25258	0.00447214	482.94	-0.240122	0.00574456	299.41	-0.280872	0.00824621	184.77	-0.738033	0.205706	71.09	-0.322706	0.0520961	114.09	0.001	0.001	0.001	0.001	0.001	0	0	1496	4262	0	0	557	1991	2	5	10	0	0	0	7	3
imputed	13	34935939-34947259	2	5220	117014	282732	372684	27	442	3280	1798	1492	0.091	-0.42257	0.00447214	599.99	-0.434262	0.00591608	349.85	-0.408086	0.00748331	249.06	-0.77473	0.22124	8.26	-0.784179	0.0216795	310.18	0.001	0.001	0.001	0.01	0.001	0	0	117	1671	0	0	135	1347	0	2	8	0	0	0	12	11
imputed	13	39110625-39270967	4	5081	113175	269599	357620	19	341	1013	440	574	0.088	-0.20642	0.013784	37.49	-0.172226	0.022383	10.39	-0.232548	0.0180831	26.92	-0.383822	0.439302	2.44	-0.300203	0.132752	13.73	0.001	0.001	0.001	1	0.01	0	0	144	295	0	0	153	420	0	0	1	0	0	0	4	2
imputed	13	47485051-47915618	10	5066	113341	270932	358811	7	211	519	136	385	0.044	-0.28769	0.0178885	38.86	-0.304476	0.0339411	10.89	-0.279722	0.0210238	26.7	-0.424209	0.458537	0.91	-0.483572	0.106273	19.19	0.001	0.001	0.001	100	0.1	0	0	25	109	0	0	83	300	0	2	0	0	0	0	0	0
imputed	13	50417385-50910557	7	5125	114163	273996	362577	24	635	4133	2490	1658	0.234	-0.18588	0.00707107	126.11	-0.243678	0.00848528	132.61	-0.098741	0.0123693	12.63	-0.677541	0.237278	42.84	-0.159146	0.0764722	12.34	0.001	0.001	0.01	0.01	1	0	0	634	1841	0	0	660	983	1	6	8	0	0	0	2	0
imputed	13	59661820-59833357	4	5101	112659	266439	354085	6	153	1453	1082	371	0.083	-0.20515	0.0118322	53.35	-0.222183	0.0132288	46.84	-0.15417	0.0244336	6.66	-0.264546	0.520543	1.33	-0.331635	0.156387	27.37	0.001	0.001	0.01	100	0.01	0	0	300	782	0	0	128	243	0	0	0	0	0	0	1	1
imputed	13	64737978-64804947	2	5212	114945	276657	366017	12	248	551	140	413	0.058	-0.17583	0.0194936	13.95	-0.067911	0.0420714	-0.4	-0.211547	0.0224054	15.4	-0.415961	0.449842	1.8	-0.214933	0.152565	2.9	0.001	100	0.001	100	5	0	0	59	79	0	0	118	293	0	2	0	0	0	0	0	0
imputed	13	66240806-66336246	2	5199	115895	279737	368834	983	23826	116163	76871	53750	12.383	-0.01512	0	21.24	-0.022419	0.002	27.76	-0.004714	0.00244949	-1.77	-0.051977	0.00888819	16.19	-0.006406	0.00469042	-3.12	0.01	0.001	100	0.001	100	430	454	29361	32168	317	286	19113	19576	3430	7259	3769	0	0	0	2	17
imputed	13	70702815-70790140	4	5086	112155	268990	355780	5	304	445	27	418	0.054	-0.31668	0.0178885	40.93	-0.431073	0.0463357	5.25	-0.307027	0.0193907	35.88	-0.140996	0.572332	-0.44	-0.607273	0.112743	33.3	0.001	0.001	0.001	100	0.01	0	0	1	26	0	0	80	338	0	0	0	0	0	0	1	0
imputed	13	72735116-73600600	20	4728	98986	221999	303615	17	443	1522	787	736	0.159	-0.13402	0.0122474	22.64	-0.237614	0.0155563	39.02	-0.022793	0.018303	-1	-0.333364	0.42346	4.14	-0.146346	0.155467	4	0.001	0.001	100	1	1	0	0	206	580	0	0	351	384	0	0	1	0	0	0	1	0
imputed	13	77138363-77390382	7	5080	112355	269401	356314	23	536	3565	2498	1070	0.236	-0.14202	0.00774597	61.5	-0.183137	0.00948683	73.07	-0.044332	0.0155563	0.43	-0.489074	0.358604	23.41	-0.108584	0.129395	4.63	0.001	0.001	100	0.1	5	0	0	790	1705	0	0	486	581	0	2	1	0	0	0	0	0
imputed	13	81814135-82081858	7	4992	105503	243027	327781	194	3060	22154	15144	7514	1.61	-0.14251	0.00316228	403.28	-0.147561	0.004	285.68	-0.131347	0.00556776	108.62	-0.508573	0.0460326	171.32	-0.105028	0.0173494	34.21	0.001	0.001	0.001	0.001	0.001	2	2	5140	9496	0	0	2572	4438	74	238	192	0	0	0	10	50
imputed	14	1514056-1651311	4	5153	111088	260964	349812	37	198	1294	950	344	0.037	-0.47744	0.00447214	328.86	-0.478071	0.00458258	241.9	-0.473807	0.0083666	85.37	-0.148415	0.553156	-0.25	-0.952112	0.0155242	293.09	0.001	0.001	0.001	100	0.001	0	0	20	930	0	0	8	336	0	0	0	0	0	0	10	13
imputed	14	4493904-4651891	7	5104	111991	267247	355153	9	225	819	366	455	0.053	-0.30321	0.0141421	69.21	-0.450619	0.0109545	77.84	-0.182992	0.0218174	12.41	-0.442535	0.43102	1.53	-0.517963	0.0912853	35.38	0.001	0.001	0.001	100	0.1	0	0	17	347	0	0	142	311	0	2	0	0	0	0	3	9
imputed	14	12877549-13217565	10	4953	106875	250570	335810	11	172	354	39	315	0.037	-0.27242	0.0223607	23.15	-0.305817	0.0609508	2.95	-0.266349	0.0238956	19.54	-0.175979	0.54524	-0.37	-0.505091	0.13391	16.9	0.001	0.01	0.001	100	0.1	0	0	7	32	0	0	73	242	0	0	0	0	0	0	1	1
imputed	14	15732809-16677121	20	4852	104989	242482	326146	135	2288	19061	13556	5780	1.665	-0.03356	0.00316228	16.91	-0.047372	0.0043589	24.37	-0.001087	0.00648074	-1.77	-0.039493	0.0693686	-0.29	-0.050267	0.0322645	8.05	0.01	0.001	100	100	1	0	0	5999	7282	0	0	2736	2769	69	145	61	0	0	0	0	0
imputed	14	17378950-17833828	10	4961	109392	258825	344551	20	299	888	412	477	0.087	-0.1553	0.0161245	17.66	-0.280087	0.020025	28.81	-0.047171	0.0228254	-0.32	-0.311195	0.489613	1.5	-0.204471	0.170745	4.96	0.01	0.001	100	100	5	0	0	90	321	0	0	216	260	0	0	1	0	0	0	1	0
imputed	14	20119611-20273115	4	5140	114153	272663	361625	22	263	1695	1158	541	0.107	-0.18111	0.0114018	47.91	-0.245049	0.0128841	61.59	-0.043164	0.0217256	-0.4	-0.590944	0.342794	13.63	-0.170358	0.113552	5.69	0.001	0.001	100	0.01	1	0	0	294	860	0	0	245	292	0	3	1	0	0	0	1	1
imputed	14	22189056-22226073	2	5201	114824	276960	366253	224	5388	23067	12478	10971	2.083	-0.04956	0.00316228	48.05	-0.08289	0.0043589	71.34	-0.012018	0.00489898	-0.61	-0.229445	0.0514198	53.18	0.004789	0.0238118	-1.86	0.001	0.001	100	0.001	100	1	0	5050	7045	3	3	5169	5414	72	196	114	0	0	0	2	0
imputed	14	29161409-29246158	2	4818	100209	237449	316825	343	9272	30215	14551	16664	3.924	-0.02641	0.00316228	16.46	-0.031394	0.0043589	10.13	-0.021776	0.00387298	4.62	-0.227952	0.0329393	79.67	0.060671	0.0162173	17.91	0.001	0.01	0.1	0.001	0.01	12	10	6340	7189	14	21	7480	8149	172	596	232	0	0	0	1	0
imputed	14	31369019-31785149	10	4937	106735	245948	332256	29	352	2661	1662	1002	0.197	-0.10992	0.00948683	26.6	-0.168592	0.0115758	40.29	-0.012726	0.0163095	-1.26	-0.230868	0.47039	3.65	-0.130259	0.183872	6.36	0.01	0.001	100	5	1	0	0	550	1109	0	0	487	512	0	2	1	0	0	0	2	1
imputed	14	34710583-34835330	4	5188	115366	276088	365584	3	165	394	6	388	0.025	-0.45718	0.01	87.94	-0.000603	0.167081	-0.34	-0.464092	0.00974679	90.44	-0.159201	0.560712	-0.18	-0.907204	0.0336601	76.85	0.001	100	0.001	100	0.001	0	0	3	3	0	0	13	375	0	0	0	0	0	0	0	0
imputed	14	40571538-40616098	2	5174	108660	252052	338417	38	409	4580	3349	1245	0.21	-0.26571	0.00632456	295.63	-0.279197	0.00714143	238.95	-0.229368	0.0127279	57.53	-0.802476	0.192489	43.55	-0.34198	0.0488365	67.61	0.001	0.001	0.001	0.001	0.01	0	0	737	2598	0	0	335	896	0	3	11	0	0	0	8	7
imputed	14	45003977-46299534	20	4758	101551	227158	312090	29	616	4133	2871	1266	0.329	-0.11644	0.00774597	47.4	-0.159942	0.00883176	63.27	-0.017722	0.0143875	-1.12	-0.531463	0.304283	36.81	-0.028537	0.117286	-1.03	0.001	0.001	100	0.1	100	0	0	975	1892	0	0	609	653	0	3	1	0	0	0	0	0
imputed	14	49883707-49905143	2	5170	112746	267289	356169	13	139	780	284	497	0.04	-0.31619	0.013784	72.17	-0.293461	0.0248193	21.83	-0.327761	0.0168523	49.49	-0.342337	0.502751	0.53	-0.567996	0.0984226	44.18	0.001	0.001	0.001	100	0.1	0	0	58	225	0	0	85	411	0	0	1	0	0	0	1	0
imputed	14	51738442-51923673	4	5091	113314	271333	359468	13	141	432	249	184	0.025	-0.42926	0.0122474	81.48	-0.451073	0.0136015	53.07	-0.394083	0.0227816	27.73	-0.287281	0.517397	-0.07	-0.836919	0.0472335	62.43	0.001	0.001	0.001	100	0.001	0	0	11	237	0	0	18	165	0	1	0	0	0	0	5	4
imputed	14	57052007-57311655	7	5089	113405	272951	360646	9	160	652	235	417	0.046	-0.24476	0.0170294	34.26	-0.394286	0.020025	35.78	-0.158957	0.0233024	8.14	-0.265019	0.517077	0.14	-0.420958	0.137343	19.98	0.001	0.001	0.01	100	0.1	0	0	24	211	0	0	142	275	0	0	0	0	0	0	0	0
imputed	14	58068798-58491253	7	5071	111897	267165	355059	3	161	281	4	277	0.034	-0.20363	0.0270185	9.36	-0.166092	0.178006	-0.1	-0.202664	0.0276586	9.14	-0.187108	0.538391	-0.36	-0.351657	0.16972	5.6	0.001	100	0.001	100	1	0	0	1	3	0	0	82	195	0	0	0	0	0	0	0	0
imputed	14	60370199-60402699	2	5205	116306	280071	369866	8	414	1025	265	764	0.09	-0.25148	0.0134164	58.07	-0.368431	0.0210713	33.99	-0.210381	0.0162173	29.1	-0.582825	0.363044	5.42	-0.356118	0.0966747	17.89	0.001	0.001	0.001	0.01	0.01	0	0	34	227	0	0	220	540	0	1	3	0	0	0	2	0
imputed	14	61965465-62286878	7	5085	111709	265573	352788	1	140	191	2	189	0.022	-0.43813	0.0176068	37.85	-0.249819	0.195305	0.12	-0.437396	0.0174642	37.3	-0.160975	0.553703	-0.15	-0.865999	0.0520769	32.67	0.001	100	0.001	100	0.01	0	0	0	2	0	0	11	178	0	0	0	0	0	0	0	0
imputed	14	67013273	1	5216	114002	271746	361852	19	395	2184	844	1353	0.091	-0.35814	0.00774597	270.55	-0.39731	0.0104881	131.59	-0.333497	0.0103441	140.9	-0.805207	0.189605	11.94	-0.599387	0.0350143	108.3	0.001	0.001	0.001	0.001	0.001	0	0	85	746	0	0	224	1116	0	2	11	0	0	0	6	6
imputed	14	71159186-72228540	20	4850	103848	238262	322949	52	625	3752	1469	2292	0.279	-0.18642	0.00774597	115.4	-0.318028	0.01	137.74	-0.102864	0.0100995	19.64	-0.002603	0.376712	-1.22	-0.375375	0.118013	115.42	0.001	0.001	0.01	100	0.01	0	0	263	1197	0	0	904	1379	3	4	2	0	0	0	9	19
imputed	14	73021667-73285969	7	5109	111862	267762	355450	17	391	3405	2644	767	0.198	-0.18965	0.00774597	107.78	-0.235109	0.00860233	130.49	-0.033096	0.0178045	-0.62	-0.396437	0.400819	11.34	-0.256844	0.125511	34.65	0.001	0.001	100	1	0.1	0	0	698	1940	0	0	355	406	1	3	2	0	0	0	1	0
imputed	14	77315279	1	5004	105763	253760	336334	2503	52906	203469	154417	124416	65.312	0.06166	0	919.68	0.078474	0.00173205	625.71	0.040633	0.00173205	125.12	0.2602	0.00360555	1010.79	0.018167	0.00223607	11.12	0.001	0.001	0.001	0.001	1	34859	27843	10121	6230	18490	17865	7276	5421	24484	36884	13996	12	1756	151	1	2
imputed	14	80105240-80475984	4	4368	81952	183065	252470	2297	43187	147935	108533	96537	46.93	0.03458	0	207.99	0.028561	0.002	54.32	0.041274	0.002	97.92	0.130182	0.00469042	198.89	0.024267	0.00282843	17.46	0.001	0.001	0.001	0.001	0.1	10409	9884	16902	14203	7373	6679	14079	11271	15849	29167	12119	4	79	5	0	0
imputed	14	82236790	1	5165	111348	261697	350363	739	10087	77051	53398	28975	94.79	0.16554	0	1994.2	0.185379	0.002	1558.34	0.128786	0.003	387.75	0.558256	0.0144914	721.02	-0.15475	0.00556776	276.09	0.001	0.001	0.001	0.001	0.001	32970	14972	75	59	14909	8690	32	22	2300	2234	788	68	4934	218	0	0
imputed	15	3084118	1	5222	117258	283716	373653	5	153	785	152	634	99.978	0.48465	0.00447214	209.51	0.493623	0.00640312	43.53	0.481042	0.00547723	164.88	0.295231	0.512424	-0.04	-0.965236	0.0129228	169.3	0.001	0.001	0.001	100	0.001	151	0	0	0	622	11	0	0	1	0	0	2	143	0	0	0
imputed	15	5884811	1	5220	117185	283350	373323	151	6068	15681	4304	11577	98.299	0.05588	0.00447214	41.12	0.055717	0.00768115	9.69	0.055844	0.00469042	29.24	0.35327	0.0617495	84.56	0.04714	0.0277669	3.74	0.001	0.01	0.001	0.001	1	2275	1829	0	0	6318	5059	0	0	65	105	30	8	431	20	0	0
imputed	15	9422834-9761626	7	4688	90265	194307	273034	290	2981	25553	18047	8350	2.096	-0.1693	0.00316228	667.13	-0.195594	0.00360555	598.55	-0.112254	0.00556776	85.94	-0.590683	0.0363868	240.84	-0.146825	0.0129228	76.8	0.001	0.001	0.001	0.001	0.001	1	1	5212	11989	0	0	2882	4624	116	406	322	0	0	0	13	72
imputed	15	11439502-11604685	4	5177	115587	276850	366215	15	524	1228	222	1010	0.086	-0.42212	0.00774597	223.8	-0.469038	0.0113578	53.29	-0.410573	0.00883176	171.6	-0.567003	0.369607	1.59	-0.799664	0.0353412	135.08	0.001	0.001	0.001	100	0.001	0	0	6	212	0	0	89	917	0	0	4	0	0	0	5	4
imputed	15	15014275-15086137	2	5158	113665	271752	360817	38	476	2412	999	1420	0.183	-0.1262	0.00948683	32.27	-0.148018	0.0148324	17.9	-0.110727	0.0131909	13.79	0.255666	0.421733	4.13	-0.350559	0.157579	83.62	0.001	0.01	0.01	1	0.01	0	0	348	644	0	0	549	864	3	1	3	0	0	0	8	17
imputed	15	17107459	1	5221	116569	281534	371225	16	579	4089	2729	1368	99.829	0.27834	0.00632456	290.9	0.304	0.00761577	232.85	0.227984	0.0120416	62.57	0.728969	0.231311	29.36	-0.394398	0.0541664	84.94	0.001	0.001	0.001	0.01	0.01	2187	534	0	0	990	370	0	0	5	3	0	5	316	3	0	0
imputed	15	21494306-21635161	4	5065	111576	261831	349948	193	4222	14037	4294	10024	1.432	-0.0832	0.00447214	84.9	-0.075413	0.00768115	18.9	-0.086822	0.00479583	63.23	-0.244371	0.0655668	31.31	-0.06737	0.0281425	9.23	0.001	0.01	0.001	0.01	0.1	2	3	1701	2307	14	11	4010	5708	55	128	98	0	0	0	3	33
imputed	15	24774522	1	5219	116964	281883	371971	8	155	696	97	602	99.974	0.44715	0.0083666	147.14	0.409164	0.0284605	16.05	0.452059	0.00877496	130.37	0.511662	0.416614	0.53	-0.866303	0.0310644	96.95	0.001	0.001	0.001	100	0.001	86	8	0	0	571	28	0	0	3	0	0	3	66	5	0	0
imputed	15	27163202-27208172	2	5099	111177	263076	350546	127	2303	9875	4364	5593	0.776	-0.16153	0.00447214	228.18	-0.24599	0.0067082	235.41	-0.095864	0.0067082	42.65	-0.666511	0.0962445	114.68	-0.097459	0.0338378	10.73	0.001	0.001	0.001	0.001	0.1	0	0	1084	3198	0	0	2222	3289	8	47	27	0	0	0	4	25
imputed	15	33179049-33310389	4	4974	109177	257158	344617	6	179	1823	1519	304	0.077	-0.30838	0.00894427	160.54	-0.307325	0.00979796	132.79	-0.311123	0.0224722	26.55	-0.206621	0.543416	0.14	-0.576273	0.106428	118.23	0.001	0.001	0.001	100	0.01	0	0	292	1227	0	0	57	247	0	0	0	0	0	0	3	1
imputed	15	41707747-41820227	4	4936	105975	244474	329217	308	3287	29991	20705	10461	2.313	-0.09652	0.00316228	252.23	-0.091847	0.00360555	146.15	-0.106365	0.005	96.22	-0.280193	0.0310161	87.68	-0.085598	0.0129615	35.7	0.001	0.001	0.001	0.001	0.001	11	8	7923	11588	0	0	3615	5671	234	553	388	0	0	0	15	53
imputed	15	44850860-44999012	7	5117	114973	275208	364083	12	302	600	54	546	0.069	-0.12842	0.0197484	7.37	-0.446517	0.0297658	11.36	-0.094731	0.0210476	3.05	-0.051834	0.526984	-0.82	-0.23809	0.197697	5.78	0.01	0.001	0.1	100	5	0	0	2	52	0	0	221	325	0	0	0	0	0	0	2	2
imputed	15	47683465-48347277	7	4994	110142	260655	347292	5	122	960	695	266	0.059	-0.18446	0.0151658	27.74	-0.224352	0.0163095	30.37	-0.078314	0.0298496	0.33	-0.325049	0.503165	1.66	-0.26529	0.162407	10.22	0.001	0.001	100	100	1	0	0	191	503	0	0	112	153	0	0	1	0	0	0	0	0
raw	15	50747588	1	1071	11577	39392	51325	267	2905	16887	9002	10058	87.112	-0.00271	0.00316228	-1.93	-0.004065	0.00574456	-1.73	-0.001774	0.00538516	-1.84	0.346608	0.0170294	151.79	0.248304	0.010247	175.94	100	100	100	0.001	0.001	3169	3572	71	17	3744	4087	39	15	505	1445	223	0	0	0	0	0
imputed	15	60967595	1	5221	116798	280809	371252	14	191	1219	575	644	0.04	-0.41272	0.00774597	208.85	-0.427361	0.0107238	107.34	-0.398214	0.0117473	100.84	-0.115854	0.564219	-0.51	-0.815026	0.0525071	185.72	0.001	0.001	0.001	100	0.001	0	0	41	534	0	0	65	579	0	0	0	0	0	0	5	9
imputed	15	62236286-62600934	7	4968	106964	252993	338115	102	3681	10327	3338	7116	1.199	-0.05196	0.00447214	22.72	-0.143662	0.00824621	57.53	-0.009422	0.00574456	-1.31	-0.091089	0.102684	2.31	-0.064528	0.0464327	6.68	0.001	0.001	100	1	0.1	1	1	1135	2074	0	0	3420	3569	30	67	30	0	0	0	1	0
imputed	15	64057195-64283442	4	4982	108246	251543	338582	99	1474	5010	1552	3506	0.482	-0.12859	0.00632456	71.38	-0.126173	0.0124097	19.88	-0.129038	0.00830662	49.18	-0.691362	0.108885	74.41	0.003448	0.0425441	-1.45	0.001	0.001	0.001	0.001	100	0	0	561	943	0	0	1282	2176	3	31	14	0	0	0	1	2
imputed	15	70641768-70793253	4	5166	115280	278087	366909	2	160	521	210	311	0.034	-0.28183	0.0181659	37.17	-0.188394	0.032	5.69	-0.3431	0.0204206	34.23	-0.132545	0.548086	-0.5	-0.535654	0.125618	29.68	0.001	0.01	0.001	100	0.1	0	0	65	145	0	0	48	263	0	0	0	0	0	0	0	0
imputed	15	76598267-76729776	4	5114	113391	271702	359677	29	382	1810	999	812	0.118	-0.22677	0.01	82.69	-0.328332	0.0121244	100.33	-0.102545	0.0169115	6.09	-0.41305	0.425362	5.11	-0.340151	0.118393	32.68	0.001	0.001	0.1	0.1	0.01	0	0	171	827	0	0	322	489	0	1	0	0	0	0	3	2
imputed	15	79007295	1	5121	108389	254727	342327	930	13312	72978	40794	38444	6.48	-0.1143	0	904.45	-0.121873	0.00244949	491.63	-0.106175	0.00264575	350.62	-0.379023	0.013784	401.52	-0.092198	0.00608276	101.43	0.001	0.001	0.001	0.001	0.001	124	220	12801	21389	57	113	12479	19535	1163	2775	2322	0	0	0	33	92
imputed	15	81425956-81540854	4	5070	112370	268813	355867	10	133	1644	1253	391	0.054	-0.33863	0.00894427	177.93	-0.389804	0.00877496	187.73	-0.171193	0.023516	9.11	-0.15396	0.586038	-0.38	-0.651236	0.0974526	145.18	0.001	0.001	0.001	100	0.001	0	0	137	1116	0	0	128	263	0	0	0	0	0	0	1	1
imputed	16	833078-1575155	20	4643	102254	236635	319691	61	2951	8271	3390	4962	0.989	-0.06968	0.00547723	33.35	-0.170447	0.00781025	84.87	-0.000445	0.00707107	-1.75	-0.307695	0.123544	30.86	-0.006065	0.0536936	-1.68	0.001	0.001	100	0.01	100	0	0	1089	2220	0	0	2438	2443	14	40	27	0	0	0	0	0
imputed	16	3621602-4061366	10	4918	105267	243975	329586	16	318	4384	3831	553	0.162	-0.32899	0.00547723	447.33	-0.373879	0.00556776	521.88	-0.017233	0.020664	-1.13	0.146484	0.617859	-0.01	-0.683464	0.106297	552.55	0.001	0.001	100	100	0.001	0	0	482	3349	0	0	267	286	0	0	0	0	0	0	4	117
imputed	16	8051706-8179652	2	5195	116263	280590	370223	6	119	434	78	356	0.021	-0.42645	0.0122474	80.64	-0.487424	0.0129228	21.57	-0.410566	0.0152315	60.02	-0.205332	0.540155	-0.22	-0.83756	0.0481664	66.46	0.001	0.001	0.001	100	0.001	0	0	0	78	0	0	31	325	0	0	0	0	0	0	2	0
imputed	16	10165819-10335068	4	5056	110541	262863	350301	126	2466	11440	5458	6134	0.963	-0.09221	0.00447214	84.03	-0.091827	0.00648074	37.87	-0.092253	0.00632456	43.3	-0.353253	0.0848882	52.01	-0.0402	0.0352278	1.23	0.001	0.001	0.001	0.001	100	0	0	2161	3145	0	0	2434	3548	26	81	45	0	0	0	2	1
imputed	16	12741497-12963666	4	4902	101397	226700	311125	371	6295	31049	16431	15631	2.611	-0.17697	0.00316228	889.18	-0.226009	0.0034641	731.83	-0.125361	0.00374166	207.56	-0.676423	0.0308058	371.58	-0.13693	0.0111355	78.22	0.001	0.001	0.001	0.001	0.001	1	3	4204	11210	0	0	5458	9160	117	459	437	0	0	0	12	77
imputed	16	20099741-20122425	2	5105	113651	267449	357243	35	481	3364	1720	1650	0.135	-0.35091	0.00632456	397.39	-0.371321	0.00768115	229.9	-0.329566	0.00927362	168.21	-0.655125	0.298811	11.72	-0.604217	0.0473709	183.74	0.001	0.001	0.001	0.01	0.001	0	0	220	1494	0	0	280	1364	0	1	5	0	0	0	8	4
imputed	16	22147468-22302686	4	5031	108898	253580	339558	189	2226	9409	3134	6331	0.819	-0.12175	0.00547723	121.45	-0.181098	0.00812404	88.67	-0.092419	0.00591608	45.36	-0.398812	0.128705	46.85	-0.093338	0.0489183	11.1	0.001	0.001	0.001	0.001	0.1	0	0	978	2100	0	0	2552	3723	9	31	16	0	0	0	6	19
imputed	16	28999146-29441057	4	5060	108984	254732	341971	6	144	454	41	413	0.033	-0.31791	0.0181659	42.19	-0.476383	0.0229565	10.72	-0.299436	0.0193132	33.63	-0.206552	0.531273	-0.29	-0.597862	0.104824	31.32	0.001	0.001	0.001	100	0.01	0	0	0	41	0	0	82	331	0	0	0	0	0	0	1	0
imputed	16	33607353-33941793	10	4984	109364	256833	342888	8	218	3192	2559	650	0.154	-0.21411	0.0083666	130.47	-0.255884	0.0087178	151.2	-0.048367	0.0198494	-0.01	-0.751423	0.19418	35.59	-0.212005	0.0592621	17.17	0.001	0.001	100	0.01	0.1	0	0	620	1922	0	0	287	346	1	8	8	0	0	0	0	0
imputed	16	35112210-35401543	7	5064	112095	266229	353536	13	494	3397	2322	1081	0.195	-0.19159	0.00774597	109.8	-0.203698	0.00938083	84.5	-0.165603	0.0144914	24.87	-0.367292	0.449801	9.48	-0.270549	0.139567	39.35	0.001	0.001	0.001	1	0.1	0	0	686	1630	0	0	359	716	1	2	3	0	0	0	0	0
imputed	16	37904090-37936588	2	5171	113647	272735	360727	90	1266	6134	2859	3298	0.408	-0.20623	0.00547723	232.83	-0.262726	0.00812404	177.96	-0.1571	0.0083666	70.29	-0.371703	0.2511	17.01	-0.305118	0.0740608	92.72	0.001	0.001	0.001	0.001	0.001	0	0	669	2167	0	0	1118	2157	5	11	7	0	0	0	9	13
imputed	16	44561165-45376614	10	5144	114812	275726	364375	7	156	400	50	350	0.036	-0.1963	0.0228035	12.69	-0.288764	0.0560268	3.33	-0.181836	0.0241039	9.2	-0.127691	0.549265	-0.53	-0.354505	0.173727	8.93	0.001	0.01	0.001	100	1	0	0	10	40	0	0	111	239	0	0	0	0	0	0	1	0
imputed	16	49533184-49568812	2	5124	110284	268564	354343	721	17382	65449	31692	38269	93.483	0.088	0	469.55	0.069234	0.00282843	120.91	0.103378	0.00264575	335.83	0.344437	0.0155885	325.25	-0.034454	0.00707107	10.45	0.001	0.001	0.001	0.001	0.001	15362	11656	94	68	20316	13369	47	25	1580	2152	780	6	143	12	0	0
imputed	16	52510377-52695137	4	4941	103250	227735	312942	392	5913	31526	18180	14577	2.834	-0.1173	0.00316228	393.65	-0.124232	0.00360555	235.33	-0.109226	0.004	142.91	-0.465704	0.0299833	238.32	-0.057144	0.0124499	13.44	0.001	0.001	0.001	0.001	0.01	2	5	6343	10599	0	0	5193	8153	181	632	418	0	0	0	11	36
imputed	16	55261770	1	5142	108602	260343	346063	943	18108	94339	55954	47261	8.221	-0.11171	0	1124.35	-0.132741	0.002	798.67	-0.086589	0.00244949	281.01	-0.472471	0.0106771	854.13	-0.036203	0.00479583	17.42	0.001	0.001	0.001	0.001	0.001	74	159	17367	29478	22	65	16006	22292	1273	4072	3531	0	0	0	29	319
imputed	16	58290248-59154339	20	4938	107644	255884	340916	3	150	557	375	182	0.039	-0.28177	0.0170294	39.71	-0.356737	0.0176918	45.19	-0.12505	0.0354965	1.5	-0.160885	0.556524	-0.43	-0.528805	0.127373	30.24	0.001	0.001	100	100	0.1	0	0	53	322	0	0	68	114	0	0	0	0	0	0	1	1
imputed	16	61668331-61791136	4	5157	114455	275015	363417	10	275	417	31	386	0.052	-0.2606	0.0209762	24.99	-0.378028	0.056107	4.17	-0.249814	0.0214009	20.91	-0.127355	0.569681	-0.5	-0.492781	0.14367	19.67	0.001	0.001	0.001	100	0.1	0	0	3	28	0	0	96	290	0	0	0	0	0	0	1	0
imputed	16	68212874-68305243	4	5161	112914	269612	358172	34	259	1822	782	1041	0.136	-0.13067	0.0109545	25.64	-0.210547	0.0165529	29.82	-0.069351	0.0152643	2.98	-0.262291	0.486224	2.85	-0.163257	0.18076	7.03	0.001	0.001	0.01	1	1	0	0	226	555	0	0	448	592	0	0	1	0	0	0	1	0
imputed	16	70882322-70906202	2	5060	107073	252439	336577	1903	40818	157963	99409	95462	77.754	0.05539	0	513.81	0.062636	0.002	274.86	0.047831	0.00173205	151.54	0.231619	0.00519615	507.92	-0.002598	0.00282843	-2.72	0.001	0.001	0.001	0.001	100	32230	25587	2733	1951	29782	25059	2091	1622	11677	18033	7198	25	2699	212	0	0
imputed	16	80010239-80351106	7	5078	110419	261991	349069	7	192	2274	1984	291	0.084	-0.32605	0.00774597	227.08	-0.358582	0.00761577	245.32	-0.101318	0.0286356	1.5	-0.272152	0.482169	0.96	-0.605409	0.0853522	156.55	0.001	0.001	100	100	0.001	0	0	279	1704	0	0	115	175	0	1	0	0	0	0	0	0
imputed	17	974980-991153	2	5087	111353	259282	347762	153	2412	15314	9416	6106	1.171	-0.10307	0.00447214	142.47	-0.107716	0.00509902	92.88	-0.095789	0.00616441	46.48	-0.354337	0.0747128	67.12	-0.06629	0.030249	9.17	0.001	0.001	0.001	0.001	0.1	0	0	3606	5602	0	0	2378	3520	37	102	69	0	0	0	5	7
imputed	17	3500450-4186754	20	4805	100337	222851	307223	236	3585	17320	8473	9184	1.636	-0.10375	0.00316228	163.99	-0.116651	0.0052915	98.03	-0.091337	0.0052915	64.02	-0.26154	0.061887	40.82	-0.107188	0.0251595	32.78	0.001	0.001	0.001	0.01	0.1	1	1	3104	5030	0	0	3605	5242	71	146	120	0	0	0	3	1
imputed	17	12647602-12766838	4	5130	115319	278833	367358	14	105	364	126	238	0.02	-0.42332	0.013784	66.33	-0.484178	0.0111355	33.75	-0.387308	0.0203961	34.7	-0.177757	0.552239	-0.23	-0.832946	0.0524118	55.92	0.001	0.001	0.001	100	0.001	0	0	1	125	0	0	26	212	0	0	0	0	0	0	3	1
imputed	17	14357124-14814012	7	4930	110314	258346	345983	11	278	1031	618	413	0.08	-0.22493	0.013784	45.77	-0.235488	0.0181108	29.83	-0.208898	0.0224944	14.98	-0.172432	0.532732	-0.22	-0.402224	0.149529	31.19	0.001	0.001	0.001	100	0.01	0	0	163	455	0	0	120	293	0	0	0	0	0	0	0	0
imputed	17	22013753-22036567	2	5158	114816	275526	364651	8	390	750	18	732	0.064	-0.40299	0.0104881	121.21	-0.150837	0.104317	-0.13	-0.408836	0.0106771	122.48	-0.173057	0.544142	-0.36	-0.789233	0.0576628	101.31	0.001	100	0.001	100	0.001	0	0	6	12	0	0	66	666	0	0	0	0	0	0	0	0
imputed	17	25441346-25654188	4	5120	112423	266549	355749	17	167	1640	1062	584	0.054	-0.36254	0.0083666	208.66	-0.396049	0.00959166	163.86	-0.301677	0.0164924	48.34	-0.680193	0.276601	5.78	-0.631092	0.0442041	97.16	0.001	0.001	0.001	0.01	0.001	0	0	109	947	0	0	113	465	0	3	3	0	0	0	6	9
imputed	17	29909809	1	5015	103362	241573	325840	1861	38008	146665	92434	88155	20.875	-0.07328	0	843.04	-0.067272	0.00173205	298.84	-0.079638	0.00173205	396.79	-0.292757	0.00608276	712.39	-0.022374	0.003	10.05	0.001	0.001	0.001	0.001	1	1802	2554	23774	30380	1284	1775	21752	29420	6274	15895	11755	1	12	1	10	9
imputed	17	34591064	1	5221	117085	283439	373226	260	7353	26535	11184	16022	97.487	0.05385	0.00316228	66.36	0.094374	0.00469042	82.95	0.025384	0.00387298	6.76	0.217075	0.0442832	54.3	-0.010901	0.0200749	-1.45	0.001	0.001	0.01	0.001	100	6243	4264	6	0	8061	7290	0	0	222	313	136	2	1909	111	0	0
imputed	17	38173381-38207944	2	5208	117046	282687	372549	6	118	476	111	365	0.028	-0.27839	0.0187083	32.89	-0.367194	0.0322645	14.04	-0.249139	0.0225832	19.61	-0.18386	0.55832	-0.36	-0.515561	0.130924	23.95	0.001	0.001	0.001	100	0.1	0	0	14	97	0	0	91	274	0	0	0	0	0	0	0	0
imputed	17	39963957-40127809	4	5166	112312	266535	355366	29	419	2027	580	1450	0.095	-0.37324	0.00707107	274.45	-0.37966	0.0137113	81.22	-0.369802	0.00888819	191.93	-0.49466	0.414638	3.07	-0.683109	0.0558838	159.56	0.001	0.001	0.001	0.1	0.001	0	0	69	508	0	0	188	1259	0	0	3	0	0	0	6	3
imputed	17	41686505-41710814	2	5180	115957	278262	367959	29	472	4434	2870	1576	0.195	-0.23003	0.00707107	210.15	-0.268958	0.00768115	188.57	-0.158167	0.0119164	33.52	-0.652625	0.278214	33.76	-0.283216	0.0770454	47.54	0.001	0.001	0.001	0.01	0.1	0	0	662	2196	0	0	537	1027	1	0	11	0	0	0	4	3
imputed	17	46391190-46428993	2	5101	115068	271430	361391	27	409	891	326	565	0.095	-0.18933	0.0158114	27.31	-0.350665	0.0196723	37.66	-0.095479	0.0204206	3.31	-0.236007	0.537435	0.36	-0.305843	0.170259	13.98	0.001	0.001	0.1	100	1	0	0	48	278	0	0	228	337	0	0	0	0	0	0	3	0
imputed	17	48671784-48703634	2	5169	113476	269538	358072	68	1115	5901	2799	3113	0.419	-0.15307	0.00632456	120.75	-0.175095	0.00883176	74.53	-0.133482	0.00883176	46.94	-0.782023	0.159163	96.33	-0.034298	0.0563738	-0.64	0.001	0.001	0.001	0.001	100	0	0	906	1882	0	0	1138	1964	0	6	5	0	0	0	2	3
imputed	17	50467384-52366335	10	4842	103698	244844	326724	12	224	1785	1417	371	0.121	-0.17913	0.0109545	49.63	-0.205246	0.0119164	51.97	-0.080126	0.0255539	0.9	-0.003918	0.529791	-1.07	-0.359536	0.170704	49.34	0.001	0.001	100	100	0.01	0	0	416	998	0	0	154	214	1	1	1	0	0	0	0	0
imputed	17	56234762-56625212	7	5126	113000	269171	357545	6	300	446	8	438	0.058	-0.23239	0.0207364	20.62	-0.300006	0.120453	0.55	-0.229611	0.0212838	19.74	-0.178018	0.54818	-0.37	-0.416105	0.153476	13.95	0.001	100	0.001	100	0.1	0	0	1	7	0	0	118	320	0	0	0	0	0	0	0	0
imputed	17	65664085-65866532	7	5052	109733	256662	343240	15	231	835	205	630	0.054	-0.32549	0.0130384	82.47	-0.446904	0.0156844	42.94	-0.284503	0.0167631	46.1	-0.150432	0.531052	-0.47	-0.625471	0.0962393	66.84	0.001	0.001	0.001	100	0.01	0	0	10	195	0	0	135	495	0	0	0	0	0	0	2	0
imputed	17	70962192-71318673	10	4978	106159	250936	335066	9	129	2038	1875	165	0.089	-0.26417	0.00948683	129.1	-0.278114	0.00953939	132.38	-0.104287	0.0372693	0.6	0.444977	0.46195	6.69	-0.636908	0.108954	307.08	0.001	0.001	100	0.1	0.001	0	0	413	1460	0	0	63	100	2	0	0	0	0	0	0	0
imputed	17	72942592	1	5175	113627	273395	361153	2447	51631	193231	122112	127350	69.402	0.00112	0	-2	-0.010281	0.00173205	6.25	0.012006	0.00173205	9.76	0.091913	0.004	130.62	0.121081	0.00223607	591.2	100	0.01	0.01	0.001	0.001	27586	31558	3918	2819	26736	29788	8749	5846	12992	32040	11199	7	140	5	0	0
imputed	17	74481008-74723634	7	4957	107834	254328	340001	17	873	1225	139	1087	0.147	-0.41141	0.0083666	208.65	-0.389563	0.0265141	20.22	-0.413078	0.0083666	186.92	-0.268005	0.511452	-0.04	-0.798786	0.0491325	160.22	0.001	0.001	0.001	100	0.001	0	0	14	124	0	0	93	993	0	1	0	0	0	0	3	0
imputed	18	1137609-1680104	10	4715	99922	233663	315294	39	386	6148	5162	1040	0.398	-0.15861	0.00547723	136.44	-0.181246	0.00655744	148.77	-0.04582	0.0151658	0.45	-0.101037	0.197205	0.4	-0.288484	0.0677864	101.23	0.001	0.001	100	100	0.001	2	0	1618	3488	0	0	442	544	15	24	15	0	0	0	4	47
imputed	18	3959216-3979781	2	5221	115274	277508	367392	5	388	752	47	705	99.921	0.219	0.0164317	31.16	0.438829	0.034176	9.43	0.20253	0.0171464	24.76	0.132889	0.554707	-0.52	-0.400347	0.159928	22.9	0.001	0.001	0.001	100	0.1	45	2	0	0	496	209	0	0	0	0	0	1	35	0	0	0
imputed	18	6331293-6961838	20	4601	92136	205810	282707	3	180	1084	739	347	0.074	-0.26184	0.0126491	66.84	-0.342906	0.0134536	81.95	-0.087631	0.0261534	1.19	-0.411375	0.451081	2.32	-0.424834	0.112116	31.11	0.001	0.001	100	0.1	0.01	0	0	115	622	0	0	142	203	0	1	1	0	0	0	0	0
imputed	18	8849584-9118293	7	4830	100451	224360	308812	155	2332	11345	5660	5852	1.009	-0.14418	0.00447214	209.2	-0.203473	0.00608276	204.93	-0.087057	0.00632456	36.22	-0.495442	0.0764461	80.43	-0.113764	0.0283196	20.1	0.001	0.001	0.001	0.001	0.1	0	1	1620	3872	0	0	2340	3345	26	83	58	0	0	0	7	72
imputed	18	11652352-11991992	10	5086	112480	268251	355849	10	410	1081	417	666	0.106	-0.15724	0.0144914	22.27	-0.323588	0.018735	40.2	-0.052791	0.019	0.28	-0.322435	0.495313	2.23	-0.203609	0.172604	6.17	0.001	0.001	100	1	1	0	0	73	342	0	0	298	366	0	0	2	0	0	0	2	5
imputed	18	15039844-15265978	7	5065	109761	260456	346976	1	188	273	1	272	0.034	-0.30316	0.0242899	22.61	0	0	0	-0.302798	0.0239792	22.4	-0.13675	0.552732	-0.39	-0.580893	0.12059	18.26	0.001	100	0.001	100	0.01	0	0	0	1	0	0	53	219	0	0	0	0	0	0	0	0
imputed	18	17659879-18093362	7	5073	111964	268683	355389	21	542	5800	4818	991	0.407	-0.08919	0.00632456	38.62	-0.093116	0.00707107	34.8	-0.070097	0.0158745	2.83	0.512278	0.384978	60.8	-0.390057	0.157978	360.34	0.001	0.01	1	0.001	0.001	0	0	1955	2854	0	0	421	561	4	2	3	0	0	0	4	5
imputed	18	24286893-24421799	4	5122	115084	272345	362597	31	528	2643	756	1891	0.119	-0.36868	0.00632456	348.48	-0.344479	0.0128062	84.27	-0.37804	0.00754983	263.26	-0.49586	0.457626	4.35	-0.671902	0.062562	200.42	0.001	0.001	0.001	0.1	0.001	0	0	116	636	0	0	229	1658	0	2	2	0	0	0	11	9
imputed	18	28030835-28139889	2	4980	107537	250794	336849	1066	20159	90411	46757	52971	9.328	-0.0567	0	275.27	-0.058136	0.00264575	120.52	-0.055255	0.00223607	124.17	-0.368074	0.0106301	637.96	0.069651	0.00556776	70.54	0.001	0.001	0.001	0.001	0.001	65	118	16700	20557	4	13	19634	24003	1309	5193	2815	0	0	0	24	62
imputed	18	33542286-33749406	7	4887	108317	253182	339064	14	434	1372	568	804	0.133	-0.13076	0.0134164	19.27	-0.169971	0.0195959	13.38	-0.102898	0.0170294	6.13	-0.271777	0.436516	2.08	-0.16277	0.161895	4.88	0.001	0.001	0.1	1	1	0	0	187	381	0	0	319	485	0	0	0	0	0	0	0	0
imputed	18	35638202-35971459	7	5069	112869	266803	355316	6	168	963	711	252	0.063	-0.20604	0.0151658	35.19	-0.249602	0.0162481	39.36	-0.079093	0.0309031	0.28	-0.221438	0.546441	0.22	-0.345629	0.164745	20.12	0.001	0.001	100	100	1	0	0	177	534	0	0	106	146	0	0	0	0	0	0	1	0
imputed	18	39793889-40714061	20	4757	101775	234090	316606	3	145	424	212	212	0.07	0.23032	0.0212132	19.17	0.462334	0.0129228	48.95	-0.004512	0.0341321	-1.06	0.226854	0.37892	1.97	0.293145	0.277505	9.74	0.001	0.001	100	100	1	0	0	205	7	0	0	105	107	0	0	0	0	0	0	0	0
imputed	18	46936044-46972002	2	5195	116564	280746	370514	9	120	384	168	217	0.028	-0.26761	0.0212132	24.22	-0.341258	0.028	17.98	-0.208369	0.0303645	7.43	-0.334853	0.499341	0.24	-0.454779	0.126586	12.99	0.001	0.001	0.001	100	0.1	0	0	26	141	0	0	63	153	0	0	1	0	0	0	0	0
raw	18	52264917	1	1875	28417	48753	78034	493	7884	21872	11003	13761	14.845	-0.01449	0.00316228	2.24	-0.022232	0.00538516	2.19	-0.008215	0.00458258	-1.26	-0.23359	0.0171756	76.03	0.121139	0.00948683	56.94	0.01	0.1	100	0.001	0.001	77	120	3903	4011	62	141	5386	5280	473	1651	768	0	0	0	0	0
imputed	18	53838341-54079466	7	4990	110360	262570	348893	0	172	225	0	225	0.03	-0.31068	0.0260768	19.51	0	0	0	-0.310564	0.0254558	19.51	-0.164372	0.562909	-0.32	-0.589612	0.121733	15.2	0.001	100	0.001	100	0.1	0	0	0	0	0	0	42	183	0	0	0	0	0	0	0	0
imputed	18	56238540-57085113	20	4915	106175	250635	335450	35	955	2592	639	1958	0.348	0.07196	0.00948683	10.06	0.359245	0.0136748	78.21	-0.022553	0.0110905	-0.7	0.200172	0.323385	6.08	0.0287	0.18484	-1.04	0.01	0.001	100	5	100	0	0	545	89	0	0	933	1020	2	3	0	0	0	0	0	0
imputed	18	58551307-58696066	4	5127	106270	255069	338185	23	344	7347	6692	657	0.152	-0.42143	0.00316228	1333.13	-0.442627	0.00282843	1374.65	-0.205955	0.0178326	23.7	-0.234598	0.581141	0.87	-0.824919	0.0462169	1066.85	0.001	0.001	0.001	100	0.001	0	0	383	6307	0	0	192	463	0	1	1	0	0	0	11	25
raw	18	61231528	1	880	6667	25571	32577	229	1530	12256	7870	6202	87.304	0.0289	0.00447214	8.17	0.02201	0.00648074	1.02	0.037227	0.00774597	4.24	0.559175	0.0138564	294.93	0.304929	0.00953939	182.9	0.01	100	0.001	0.001	0.001	2991	3058	5	0	2181	2205	0	0	509	1246	61	0	0	0	0	0
imputed	18	61438125	1	5159	111145	263581	351658	1004	13054	71408	39800	37086	94.278	0.15049	0	1535.81	0.176617	0.00244949	1031.98	0.122594	0.00244949	457.58	0.533322	0.0142478	666.41	-0.122959	0.00547723	164.17	0.001	0.001	0.001	0.001	0.001	23175	10987	97	63	19573	11819	132	84	2377	2289	812	80	4764	192	0	0
imputed	19	758595	1	5216	116420	279352	369442	4	156	859	191	671	99.973	0.45008	0.00774597	184.85	0.494857	0.00519615	55.15	0.435961	0.00916515	132.16	0.487705	0.430783	0.51	-0.875761	0.0291204	124.68	0.001	0.001	0.001	100	0.001	188	0	0	0	626	42	0	0	3	0	0	2	186	0	0	0
imputed	19	3247474-4213966	7	5040	111534	266198	353028	4	117	291	74	217	0.028	-0.19983	0.0266458	9.34	-0.196974	0.0525928	1.84	-0.198547	0.0310805	6.68	-0.18878	0.556181	-0.34	-0.342166	0.177761	5.49	0.001	100	0.01	100	1	0	0	22	52	0	0	65	152	0	0	0	0	0	0	0	0
imputed	19	8280552-8363016	4	5139	110745	261934	349240	26	313	4010	3335	677	0.169	-0.27774	0.00632456	283.3	-0.311155	0.00663325	301.23	-0.111313	0.0186279	6.09	-0.591034	0.291419	18.69	-0.423581	0.0661362	105.03	0.001	0.001	0.1	0.01	0.01	0	0	628	2705	0	0	262	413	0	1	1	0	0	0	3	4
imputed	19	11401381	1	5223	117248	283401	373355	1860	41390	156828	86294	101596	79.989	0.03224	0	166.63	0.027476	0.002	44.8	0.03614	0.00173205	95.38	0.090412	0.00583095	73.22	-0.035638	0.003	38.55	0.001	0.001	0.001	0.001	0.001	26929	23757	2234	2312	36680	31499	1175	1180	9175	14625	7262	15	493	33	3	1
imputed	19	13013418-13831090	20	4831	101849	235980	318881	87	1453	6214	2449	3810	0.584	-0.10738	0.00632456	61.44	-0.14649	0.00979796	44.21	-0.082479	0.00793725	20.77	-0.509522	0.143133	54.46	-0.013725	0.0576281	-1.43	0.001	0.001	0.01	0.001	100	0	0	852	1552	0	0	1574	2191	5	21	19	0	0	0	1	7
imputed	19	16649459-16779459	4	4974	104912	240696	326151	240	3036	21134	12896	8692	1.442	-0.19022	0.00316228	692.62	-0.238377	0.00387298	651.07	-0.118008	0.00538516	101.84	-0.677997	0.0462925	229.62	-0.172329	0.0153948	83.69	0.001	0.001	0.001	0.001	0.001	3	1	3238	9200	0	0	3136	5102	54	206	194	0	0	0	15	164
imputed	19	19911128	1	5150	106910	248242	335163	641	10762	56838	31436	29087	95.513	0.16866	0	1524.05	0.178042	0.00264575	834.57	0.158318	0.00282843	606.42	0.768418	0.0134164	1035.91	-0.07362	0.00583095	41.06	0.001	0.001	0.001	0.001	0.001	18695	9040	9	7	16523	8760	91	28	1750	1656	279	56	4207	250	0	0
imputed	19	22367761-22963249	10	4971	110483	265398	351481	3	182	244	6	238	0.033	-0.26765	0.0270185	15.2	-0.000834	0.167314	-0.34	-0.274855	0.0271662	15.66	-0.205692	0.532345	-0.29	-0.48807	0.13712	10.38	0.001	100	0.001	100	1	0	0	3	3	0	0	53	185	0	0	0	0	0	0	0	0
imputed	19	27131960-27529791	7	5097	109782	255026	343537	33	757	2360	880	1489	0.199	-0.23608	0.00948683	117.83	-0.284533	0.0139284	64.2	-0.20626	0.0117047	55.51	-0.576361	0.293457	13.27	-0.320692	0.0805357	33.85	0.001	0.001	0.001	0.01	0.01	0	0	186	685	0	0	432	1048	1	5	3	0	0	0	5	8
imputed	19	30220186-30340650	4	5173	115066	277946	366463	3	208	3225	2875	350	0.183	-0.14736	0.0083666	59.87	-0.155381	0.00860233	59.59	-0.079558	0.026533	0.77	-0.02942	0.494413	-1.15	-0.284266	0.174774	54.05	0.001	0.001	100	100	0.1	0	0	991	1884	0	0	147	203	0	0	0	0	0	0	0	0
imputed	19	39491813-39642202	4	5100	111391	263975	352230	633	13967	56225	28279	31708	5.517	-0.11703	0	718.48	-0.153254	0.003	547.76	-0.084894	0.00282843	187.37	-0.440067	0.0161555	405.01	-0.068633	0.0069282	40.06	0.001	0.001	0.001	0.001	0.001	100	148	8394	15875	42	105	11565	16234	607	1653	1502	0	0	0	18	203
imputed	19	44983338-45213666	7	5136	113829	272684	360677	21	357	6255	5321	945	0.253	-0.25031	0.00547723	354.83	-0.276786	0.00583095	372.76	-0.100011	0.0157797	6.84	-0.689786	0.231584	47.11	-0.32831	0.0593127	90.35	0.001	0.001	0.1	0.001	0.001	0	0	1184	4126	0	0	372	562	1	7	3	0	0	0	2	19
imputed	19	52855192-53332410	10	5155	114750	277392	365572	37	489	3591	2658	938	0.14	-0.345	0.00547723	408.15	-0.430621	0.005	507.47	-0.102396	0.0161864	7.26	-0.68749	0.266316	14.47	-0.58269	0.0443847	178.43	0.001	0.001	0.1	0.01	0.01	0	0	183	2470	0	0	369	564	0	4	1	0	0	0	7	24
imputed	19	56495427-56629783	4	5015	109975	259402	346752	75	976	3611	697	2944	0.25	-0.27954	0.00707107	260.57	-0.341707	0.0139642	74.41	-0.264624	0.00774597	186.22	-0.847961	0.127668	36.11	-0.371631	0.0336601	62.38	0.001	0.001	0.001	0.001	0.01	0	0	102	565	0	0	681	2233	2	15	13	0	0	0	5	5
imputed	19	59045782-59068269	2	5011	102933	234243	318821	1038	19712	107311	75771	46119	11.333	-0.08441	0	753.33	-0.098594	0.00173205	578.43	-0.060955	0.00264575	123.83	-0.349967	0.00842615	628.22	-0.020538	0.004	4.85	0.001	0.001	0.001	0.001	1	284	438	24337	36133	136	175	13756	17473	2440	7272	4867	0	0	0	23	174
imputed	19	60920828-60948994	2	5020	107150	251597	337273	144	1885	13165	8474	4834	0.761	-0.2439	0.00316228	716.89	-0.319388	0.00424264	802.46	-0.112298	0.00685565	51.23	-0.887002	0.0676831	175.51	-0.261835	0.0197484	110.12	0.001	0.001	0.01	0.001	0.001	0	0	1504	6827	0	0	1815	2876	12	63	68	0	0	0	11	316
imputed	19	63734072-63798259	2	5192	113283	265528	355689	15	634	1518	153	1366	0.096	-0.47785	0.00316228	386.13	-0.448583	0.0175499	32.34	-0.480119	0.00387298	353.22	-0.322549	0.495187	-0.01	-0.94786	0.0144568	304.3	0.001	0.001	0.001	100	0.001	0	0	7	145	0	0	26	1339	0	0	1	0	0	0	4	3
imputed	20	829627-1314015	7	5043	111139	266157	353589	1	109	164	10	154	0.021	-0.26404	0.0327109	9.73	0.167121	0.131015	-0.11	-0.295439	0.0318434	11.68	-0.168782	0.548255	-0.31	-0.490756	0.147302	7.03	0.001	100	0.001	100	1	0	0	7	3	0	0	31	123	0	0	0	0	0	0	0	0
imputed	20	6638385-6699756	2	5207	115365	275458	364819	22	174	1628	1158	472	0.091	-0.20987	0.0114018	62.75	-0.234662	0.0131529	56.25	-0.147316	0.0214243	7.89	0.007463	0.493318	-1.02	-0.423281	0.143944	64.34	0.001	0.001	0.01	100	0.01	0	0	306	850	0	0	165	305	1	0	1	0	0	0	2	1
imputed	20	14345591-14397421	2	5196	114476	274017	363756	30	584	6082	4135	2007	0.169	-0.36319	0.00447214	781.76	-0.38388	0.00509902	598.03	-0.319361	0.00824621	190.57	-0.946577	0.0518073	46.46	-0.593643	0.0151327	277.42	0.001	0.001	0.001	0.001	0.001	0	0	476	3599	0	0	358	1589	1	5	54	0	0	0	11	6
imputed	20	22641142-22735390	4	5000	106943	246174	332849	151	3043	15956	7612	8571	1.333	-0.10532	0.00316228	154.68	-0.12267	0.00547723	96.69	-0.090137	0.0052915	57.81	-0.426372	0.0711618	101.1	-0.041774	0.0292062	2.43	0.001	0.001	0.001	0.001	5	0	0	2786	4599	0	0	3419	4925	34	116	77	0	0	0	3	2
imputed	20	25296510-25328769	2	5184	114513	273888	362652	54	737	4198	2265	1951	0.221	-0.27726	0.00632456	296.32	-0.429189	0.00538516	426.44	-0.100512	0.0108167	15.73	-0.787082	0.167872	35.58	-0.378918	0.0411096	77.44	0.001	0.001	0.01	0.001	0.01	0	0	158	2089	0	0	769	1164	1	10	7	0	0	0	8	50
imputed	20	27503083-27833489	4	5178	114318	275287	364151	14	111	687	293	394	0.034	-0.30289	0.0154919	57.54	-0.317041	0.0220907	26.8	-0.290151	0.0208087	29.8	-0.180396	0.550371	-0.36	-0.569676	0.113679	43.62	0.001	0.001	0.001	100	0.1	0	0	53	240	0	0	82	312	0	0	0	0	0	0	1	0
imputed	20	29684981-29758994	2	5211	114773	274285	362995	13	275	3674	3115	561	0.107	-0.35569	0.00547723	446.24	-0.410078	0.005	527.29	-0.05238	0.021	0.09	-0.520834	0.397418	7.5	-0.635537	0.0589152	242.83	0.001	0.001	100	0.1	0.001	0	0	279	2834	0	0	249	310	0	2	0	0	0	0	1	2
imputed	20	33898976-34158865	7	5064	111455	263297	350731	35	456	2774	1261	1521	0.114	-0.37417	0.00632456	379.39	-0.410649	0.00806226	212.63	-0.343423	0.00932738	169.68	-0.623554	0.289991	6.97	-0.671927	0.0390384	195.85	0.001	0.001	0.001	0.01	0.001	0	0	109	1144	0	0	233	1280	1	5	2	0	0	0	11	10
imputed	20	39275917-39625124	10	5058	108354	258456	344311	10	158	925	497	429	0.042	-0.34506	0.0118322	104.17	-0.415568	0.0123693	86.11	-0.261635	0.020664	25.74	-0.217311	0.538918	-0.19	-0.656509	0.088295	78.69	0.001	0.001	0.001	100	0.01	0	0	41	455	0	0	101	327	0	1	0	0	0	0	1	0
imputed	20	41524528-41742228	7	5166	113510	270959	360468	20	289	1504	363	1143	0.066	-0.37663	0.0083666	208.01	-0.313816	0.0203715	32.58	-0.395897	0.00894427	177.56	-0.465784	0.425691	1.83	-0.695281	0.0566392	125.43	0.001	0.001	0.001	100	0.001	0	0	67	294	0	0	118	1023	0	0	2	0	0	0	6	3
imputed	20	43052869-43058673	2	5221	117263	283726	373657	6	190	885	254	631	0.031	-0.4507	0.00707107	189.98	-0.488032	0.00685565	69.59	-0.433162	0.01	122.45	-0.176235	0.555945	-0.27	-0.891714	0.0321559	163.15	0.001	0.001	0.001	100	0.001	0	0	2	252	0	0	41	590	0	0	0	0	0	0	2	2
imputed	20	44150985-45052283	20	5083	112642	271751	358928	2	285	2898	2225	673	0.109	-0.27107	0.00774597	193.81	-0.320653	0.00818535	214.24	-0.106175	0.0187617	5.32	-0.097201	0.534979	-0.62	-0.520139	0.123341	163.54	0.001	0.001	0.1	100	0.01	0	0	398	1827	0	0	265	408	0	0	0	0	0	0	0	0
imputed	20	50265235-50443672	4	5125	114091	273310	361975	11	455	3653	2517	1162	0.139	-0.30562	0.00632456	318.86	-0.329036	0.00754983	255.56	-0.254711	0.0124499	66.85	-0.898465	0.0998899	35.91	-0.432184	0.0276225	84.59	0.001	0.001	0.001	0.001	0.01	0	0	428	2063	0	0	282	854	0	5	21	0	0	0	3	0
imputed	20	55425112-55585694	4	5082	109524	259112	345765	192	3955	17338	8469	9064	1.577	-0.06428	0.00316228	61.2	-0.071819	0.00556776	35.66	-0.05742	0.00519615	23.91	-0.439255	0.0671863	140.46	0.065306	0.0299166	9.3	0.001	0.001	0.001	0.001	0.1	0	0	3555	4719	0	0	3936	4933	24	99	72	0	0	0	2	14
imputed	20	56721394-57461697	20	4841	107447	248315	334568	40	497	4136	2067	2074	0.277	-0.14711	0.00774597	77.36	-0.194883	0.01	68.5	-0.098894	0.0108167	16.33	-0.474238	0.422224	25.17	-0.126705	0.150526	8.3	0.001	0.001	0.01	0.1	5	0	0	629	1433	0	0	829	1240	0	3	2	0	0	0	0	0
imputed	20	60352123-60400902	2	5209	115986	277942	368128	17	245	1540	534	1011	0.044	-0.45332	0.00547723	338.13	-0.453693	0.00894427	116.58	-0.452699	0.00655744	220	-0.625408	0.331678	1.58	-0.877372	0.021	209.08	0.001	0.001	0.001	100	0.001	0	0	24	505	0	0	47	959	0	0	5	0	0	0	4	11
imputed	20	71173030-71220728	2	5217	117019	283214	372960	8	210	1247	886	363	0.035	-0.46913	0.00447214	300.18	-0.479703	0.00447214	227.17	-0.440265	0.0121655	73.04	-0.43003	0.451197	0.25	-0.924128	0.0185203	217.46	0.001	0.001	0.001	100	0.001	0	0	17	867	0	0	20	341	0	1	1	0	0	0	4	0
imputed	21	6513643	1	5182	111858	259754	349663	719	8523	76033	53820	27285	4.878	-0.16343	0	1913.05	-0.160887	0.002	1183.34	-0.168205	0.00282843	627.36	-0.53688	0.0145945	657.77	-0.157067	0.00565685	283.57	0.001	0.001	0.001	0.001	0.001	33	39	16388	32288	16	39	7249	14909	792	2032	2248	0	0	0	72	169
imputed	21	13320082	1	5030	107024	252531	337844	1576	23111	142966	104296	67551	82.283	0.06324	0	595.39	0.048686	0.00173205	184.77	0.085566	0.002	340.07	0.262212	0.00608276	557.41	-0.008099	0.00316228	-1.54	0.001	0.001	0.001	0.001	100	39924	33155	1313	1023	19094	13703	3437	2436	9592	13838	5451	25	1058	84	1	1
imputed	21	15345488-15368661	2	5154	112769	268686	356842	13	731	1235	186	1051	0.113	-0.44999	0.00632456	265.01	-0.388875	0.0232379	27.29	-0.460373	0.006	238.51	-0.402983	0.46769	0.32	-0.879746	0.028178	190.44	0.001	0.001	0.001	100	0.001	0	0	19	165	0	0	41	1008	0	1	1	0	0	0	3	1
imputed	21	18077750-18191354	4	5124	113641	274573	362085	147	5470	16004	3808	12342	1.751	-0.00746	0.00447214	-1.21	-0.016357	0.00830662	-0.82	-0.004705	0.00458258	-1.71	-0.501453	0.0503984	222.83	0.23762	0.0255539	127.3	100	100	100	0.001	0.001	0	0	1794	1868	0	0	6062	6134	9	79	58	0	0	0	0	0
imputed	21	20427894-20990602	10	4966	106009	253047	336994	66	731	6294	4430	1893	0.268	-0.32722	0.00447214	637.22	-0.35179	0.00547723	523.41	-0.268804	0.00989949	122.98	-0.883519	0.106724	49.14	-0.500489	0.0227816	202.68	0.001	0.001	0.001	0.001	0.001	0	0	650	3751	0	0	429	1435	1	12	16	0	0	0	8	21
imputed	21	23220048-23755490	10	4960	110834	261843	348636	65	2950	7583	2022	5605	0.91	-0.008	0.00547723	-1.38	-0.02861	0.011	-0.14	-0.000913	0.0067082	-1.77	-0.512706	0.0818963	108.52	0.239219	0.040939	60.02	100	100	100	0.001	0.001	0	0	940	1038	0	0	2782	2779	2	24	18	0	0	0	0	0
imputed	21	26405185-26628267	7	3894	73082	149448	213964	1112	16934	73597	48669	37073	15.163	-0.00189	0	-2	-0.003649	0.00264575	-1.94	0.000212	0.00316228	-1.99	-0.071264	0.00974679	22.47	0.046891	0.00565685	30.2	100	100	100	0.001	0.001	472	496	17677	17879	275	249	12210	12194	2616	6833	2696	0	0	0	1	3
imputed	21	29530056-29624611	4	5162	116278	280231	369789	33	530	2226	702	1527	0.134	-0.27408	0.00894427	152.43	-0.403333	0.0108628	113.31	-0.214641	0.011619	61.55	-0.563464	0.385944	9.59	-0.419705	0.0902829	57.65	0.001	0.001	0.001	0.01	0.01	0	0	67	632	0	0	435	1089	0	1	2	0	0	0	6	2
imputed	21	34062578-35031735	20	4826	104244	245558	328426	25	366	2351	1301	1059	0.161	-0.18015	0.00948683	66.38	-0.29827	0.0111355	106.2	-0.034238	0.0152315	-0.34	-0.766798	0.199877	32.65	-0.11128	0.068942	2.38	0.001	0.001	100	0.01	5	0	0	261	1031	0	0	491	559	0	3	6	0	0	0	3	2
imputed	21	37978844-37985920	2	4706	100476	228535	309610	447	10415	39229	20468	20472	4.975	-0.02215	0.00316228	15.58	-0.023386	0.0034641	7.06	-0.021402	0.00360555	5.74	-0.20665	0.0247386	87.05	0.060229	0.0122474	23.93	0.01	0.001	0.01	0.001	0.01	42	27	8907	9781	10	15	8975	9761	298	1026	387	0	0	0	1	1
imputed	21	43718434-44792706	20	4806	100805	234720	316964	6	289	1012	313	702	0.104	-0.09365	0.0154919	6.44	-0.287297	0.0232164	22.96	-0.007047	0.0188944	-1.29	-0.291451	0.438862	2.19	-0.070092	0.1797	-0.52	0.01	0.001	100	1	100	0	0	66	244	0	0	346	353	0	0	3	0	0	0	0	0
imputed	21	60252111-60445084	4	4757	87533	202230	274508	2031	37032	139021	91374	86272	76.676	0.12218	0	2322.86	0.106445	0.002	724.05	0.138601	0.002	1138.62	0.496515	0.0052915	1946.99	-0.04979	0.00282843	64.8	0.001	0.001	0.001	0.001	0.001	28523	18820	3292	2114	27360	15848	2887	1552	15135	18187	5303	52	2681	157	0	0
imputed	21	62891038	1	5173	110011	253546	342846	756	18013	74385	39677	40842	91.955	0.03334	0	75.15	0.033979	0.00244949	34.1	0.032912	0.00264575	33.14	0.175896	0.0144914	120.05	0.019804	0.0072111	3.26	0.001	0.001	0.001	0.001	1	17720	15622	115	86	18348	16247	73	40	1799	3090	1245	4	138	9	0	0
imputed	21	68236325	1	5220	115597	278679	368384	225	7314	21011	5940	15453	2.232	-0.04143	0.00316228	30.01	-0.042917	0.00648074	7.39	-0.041371	0.00412311	20.32	-0.298139	0.0452106	86.67	0.056693	0.0213776	9.31	0.001	0.001	0.001	0.001	0.01	1	5	2559	2993	2	2	6935	8132	63	186	133	0	0	0	2	4
imputed	22	4326026-4790023	10	4920	104395	245873	329334	121	1688	11224	6953	4333	0.927	-0.06492	0.00447214	39.41	-0.071438	0.00591608	28.95	-0.05424	0.00793725	9.34	-0.302709	0.12373	41.27	0.00224	0.0546077	-1.79	0.001	0.001	0.01	0.01	100	0	0	2955	3936	0	0	1905	2366	11	29	22	0	0	0	1	0
imputed	22	6814022-7760690	20	4703	98518	224580	305702	35	764	3335	1564	1779	0.314	-0.12198	0.0083666	41.91	-0.21171	0.0112694	61.32	-0.042377	0.0118322	1.3	0.056686	0.356365	-0.9	-0.26686	0.134996	53.41	0.001	0.001	100	100	0.1	0	0	447	1109	0	0	809	962	3	2	3	0	0	0	0	0
imputed	22	9620607	1	5102	100195	214920	300286	125	599	32095	29089	4060	98.86	0.3596	0	4133.12	0.377403	0.002	4010.26	0.230771	0.00754983	185.13	0.713638	0.0443396	140.97	-0.654878	0.0072111	2126.26	0.001	0.001	0.001	0.001	0.001	24767	3212	21	35	2334	672	0	0	570	230	254	63	16272	446	0	0
imputed	22	11935606-12290203	7	5112	114120	275903	363681	14	148	2226	1922	304	0.123	-0.14125	0.01	37.66	-0.154163	0.0106771	38.68	-0.062359	0.0288271	-0.11	0.050248	0.574529	-0.99	-0.301357	0.206543	45.03	0.001	0.001	100	100	0.01	0	0	665	1257	0	0	133	171	0	0	0	0	0	0	0	0
imputed	22	14535643-14914252	10	4964	103413	238432	322565	13	218	1087	483	607	0.066	-0.30486	0.0122474	93.38	-0.349877	0.0161245	55.56	-0.268119	0.0174356	38.73	-0.524913	0.400344	3.25	-0.505613	0.0841903	42.67	0.001	0.001	0.001	0.1	0.01	0	0	71	409	0	0	139	465	0	2	1	0	0	0	5	5
imputed	22	18628331-18884775	7	5042	111350	262753	350163	18	455	4458	2938	1552	0.139	-0.34669	0.00547723	514.63	-0.366906	0.00648074	381.81	-0.308033	0.00989949	135.91	-0.897944	0.100891	32.68	-0.554035	0.0221585	178.24	0.001	0.001	0.001	0.001	0.01	0	0	388	2518	0	0	294	1226	1	4	27	0	0	0	7	3
imputed	22	24293970-24428789	4	5210	116622	282075	371597	4	141	696	164	533	0.024	-0.43996	0.00894427	140.45	-0.439913	0.0182209	32.87	-0.438162	0.0103441	106.3	-0.332071	0.491957	0.02	-0.85918	0.036428	105.18	0.001	0.001	0.001	100	0.001	0	0	9	154	0	0	32	500	0	0	1	0	0	0	1	1
imputed	22	29705155-29803741	2	5162	114417	273812	362812	60	766	5575	3470	2141	0.35	-0.13812	0.00632456	92.28	-0.153251	0.00830662	69.74	-0.113649	0.010247	22.49	-0.43106	0.160932	29.65	-0.120777	0.0589152	10.95	0.001	0.001	0.001	0.001	0.1	0	0	1191	2243	0	0	813	1292	6	15	15	0	0	0	5	19
imputed	22	34339125-34882212	4	5181	115835	279878	368899	13	383	844	141	705	0.087	-0.18495	0.0161245	24.52	-0.192509	0.0383667	3.71	-0.183082	0.0177764	19.73	-0.400698	0.472032	2.58	-0.242405	0.154039	6.77	0.001	0.01	0.001	5	5	0	0	42	97	0	0	222	481	0	2	0	0	0	0	0	0
imputed	22	35972319-37455074	20	4720	99369	224680	306094	65	868	5548	3518	2056	0.415	-0.18674	0.00632456	171.91	-0.259893	0.00754983	213.94	-0.062665	0.0108628	5.51	-0.262837	0.19733	7.89	-0.294518	0.0620403	84.16	0.001	0.001	0.01	0.01	0.001	0	0	835	2657	0	0	883	1147	7	12	7	0	0	0	1	32
imputed	22	41285179-41314139	2	5219	116739	281036	371104	13	170	1165	267	898	0.031	-0.45206	0.00632456	252.65	-0.477684	0.00888819	67.91	-0.44318	0.00761577	184.79	-0.117126	0.56619	-0.39	-0.89886	0.030249	228.1	0.001	0.001	0.001	100	0.001	0	0	5	262	0	0	50	848	0	0	0	0	0	0	5	2
imputed	22	56833606-56990001	7	4893	108799	253283	339921	24	352	2639	1291	1353	0.111	-0.33776	0.00707107	285.05	-0.460621	0.00519615	293.86	-0.219286	0.0123288	57.35	-0.608555	0.352537	8.86	-0.574979	0.0607947	132.43	0.001	0.001	0.001	0.01	0.01	0	0	50	1236	0	0	377	971	0	2	3	0	0	0	6	15
imputed	22	59984067-60376752	10	4801	99920	226442	310073	69	1444	5302	2703	2634	0.464	-0.22449	0.00632456	240.53	-0.363751	0.00648074	342.54	-0.081371	0.00979796	13.62	-0.88873	0.0951788	79.27	-0.201094	0.0313209	24.33	0.001	0.001	0.01	0.001	0.001	0	0	364	2304	0	0	1088	1511	1	16	18	0	0	0	12	34
imputed	23	1674622	1	5105	109068	255144	341953	2419	48331	192368	136104	118673	69.495	0.08962	0	1785.84	0.084284	0.00141421	685.94	0.095818	0.00173205	747.07	0.302311	0.00447214	985.32	-0.125829	0.00244949	614.14	0.001	0.001	0.001	0.001	0.001	36128	25211	6229	6127	28632	18975	4322	4335	25088	24742	12579	11	258	14	8	10
imputed	23	4847028-4996089	4	5071	110674	261813	349497	68	3128	6143	1140	5029	0.838	-0.03418	0.00632456	4.33	-0.03816	0.0148661	0	-0.032942	0.0069282	2.93	-0.638626	0.0891179	122.41	0.233394	0.0434971	42.48	0.001	100	0.01	0.001	0.001	0	0	518	596	0	0	2341	2662	0	17	9	0	0	0	0	0
imputed	23	7240128-7457298	7	5152	111250	262842	352045	13	723	2583	1259	1331	0.127	-0.43154	0.00547723	498.46	-0.49119	0.00264575	348.71	-0.374647	0.00894427	181.62	-0.718171	0.248089	4.89	-0.813441	0.0214009	275.25	0.001	0.001	0.001	0.01	0.001	0	0	10	1242	0	0	163	1161	0	3	4	0	0	0	7	7
imputed	23	13240935	1	5143	109749	257191	345376	804	14567	57043	22190	39025	94.51	0.1507	0	1221.33	0.15213	0.00331662	413.72	0.149718	0.00223607	732.23	0.576377	0.0142829	629.96	-0.102735	0.006245	89.24	0.001	0.001	0.001	0.001	0.001	11593	6194	135	96	22417	12138	201	97	1853	1769	550	33	1023	52	0	0
imputed	23	17735099-18113264	10	4945	104452	242295	326925	42	808	3341	1153	2195	0.191	-0.36866	0.00547723	441.92	-0.425868	0.00781025	212.59	-0.33868	0.00812404	237.79	-0.714899	0.255033	12.07	-0.643333	0.0371618	204	0.001	0.001	0.001	0.01	0.001	0	0	83	1063	0	0	350	1838	0	5	2	0	0	0	8	55
imputed	23	28223274-28563533	7	5066	110393	256352	344549	131	1257	7994	3662	4397	0.507	-0.19808	0.00547723	280.49	-0.270372	0.0067082	241.91	-0.137406	0.0074162	71.41	-0.654728	0.126313	74.22	-0.199548	0.0392428	41.72	0.001	0.001	0.001	0.001	0.001	0	0	824	2773	0	0	1568	2764	8	25	32	0	0	0	9	10
imputed	23	33645739-33961556	7	4862	101703	232444	314973	151	1594	12179	7801	4500	0.978	-0.11162	0.00447214	132.6	-0.121179	0.00538516	98.31	-0.094823	0.00734847	33.11	-0.584506	0.0783326	140.37	0.005647	0.0314166	-1.65	0.001	0.001	0.01	0.001	100	0	0	2910	4769	0	0	1777	2601	12	65	45	0	0	0	6	22
imputed	23	38412668-39077806	10	4859	105165	244046	328958	6	188	1773	1464	309	0.128	-0.11918	0.0118322	20.59	-0.107449	0.0126886	13.24	-0.17501	0.0259808	7.35	-0.08199	0.52799	-0.73	-0.208091	0.201638	13.98	0.001	0.01	0.001	100	1	0	0	575	889	0	0	100	209	0	0	0	0	0	0	0	0
imputed	23	47511124	1	5216	116598	277625	368584	16	292	2228	1132	1097	99.894	0.25447	0.00894427	129.94	0.283193	0.0119583	82.45	0.224344	0.0132665	48.41	0.370399	0.483583	4.21	-0.417272	0.121248	64.28	0.001	0.001	0.001	1	0.01	886	245	0	0	794	302	0	0	1	0	0	5	533	1	0	0
imputed	24	966055-1094942	2	5196	116137	278511	368547	46	549	3657	1973	1699	0.156	-0.31639	0.00632456	343.32	-0.308092	0.0087178	173.21	-0.325275	0.00932738	168.13	-0.840146	0.149328	28	-0.476284	0.032909	107.46	0.001	0.001	0.001	0.001	0.01	0	0	376	1582	0	0	294	1390	0	4	11	0	0	0	13	8
imputed	24	8265175	1	5217	116729	282120	371854	287	8759	26097	6706	20015	97.352	0.06025	0.00316228	82.52	0.054599	0.006245	14.75	0.062115	0.00360555	64.38	0.204055	0.0417732	45.77	-0.031751	0.0185742	2.73	0.001	0.001	0.001	0.001	0.1	3371	2696	9	6	10908	8482	1	0	188	306	130	4	363	1	0	0
imputed	24	11259399-11501937	7	5088	112134	267379	354632	13	171	880	520	361	0.067	-0.15252	0.0164317	16.73	-0.208194	0.0199499	18.99	-0.07117	0.0262107	0.42	-0.272223	0.514194	0.95	-0.211054	0.181077	5.48	0.01	0.001	100	100	5	0	0	151	368	0	0	154	206	0	1	0	0	0	0	2	0
imputed	24	16157557-16274083	4	5211	116384	279754	369794	14	292	1544	880	675	0.076	-0.29945	0.0104881	128.57	-0.405553	0.00974679	143.71	-0.16071	0.0181659	14.19	-0.783138	0.206395	12.04	-0.438203	0.0508331	38.55	0.001	0.001	0.01	0.01	0.01	0	0	82	787	0	0	226	438	0	3	8	0	0	0	3	2
imputed	24	21384458-21769395	10	5101	113818	272321	360361	7	105	560	398	162	0.039	-0.17093	0.02	13.28	-0.229785	0.0219545	17.94	-0.02496	0.0389615	-0.92	-0.065963	0.584205	-0.74	-0.320409	0.196914	10.77	0.001	0.001	100	100	1	0	0	107	291	0	0	77	85	0	0	0	0	0	0	0	0
imputed	24	24791721-24927718	4	5191	115354	277546	366852	6	322	833	90	746	0.069	-0.26018	0.0151658	50.47	-0.194415	0.0487545	2.17	-0.267487	0.0152315	47.64	-0.493705	0.419824	2.81	-0.400129	0.107541	19.64	0.001	1	0.001	1	0.1	0	0	26	61	0	0	172	571	0	2	1	0	0	0	1	0
imputed	24	27951089-28244323	10	5020	106727	244398	331792	45	396	3640	2396	1269	0.226	-0.20196	0.00774597	132.02	-0.2833	0.00842615	175.51	-0.047936	0.0138924	1.06	-0.570368	0.227484	24.69	-0.2355	0.0694694	27.56	0.001	0.001	100	0.01	0.1	0	1	512	1858	0	0	563	681	4	9	12	0	0	0	8	15
imputed	24	34130436-34167121	2	5181	112521	265316	355277	89	2500	11169	5203	6092	0.848	-0.14629	0.00447214	211.92	-0.202748	0.00632456	187.23	-0.098525	0.00632456	49.31	-0.727571	0.0682129	169.05	-0.033595	0.0254558	-0.04	0.001	0.001	0.001	0.001	100	0	0	1512	3565	0	0	2398	3568	9	64	53	0	0	0	8	11
imputed	24	36618788-37505670	20	5028	112449	269419	356862	3	306	620	15	605	0.046	-0.47077	0.00632456	151.02	-0.323573	0.0899055	1.29	-0.473857	0.006245	149.8	-0.172166	0.548483	-0.18	-0.937056	0.0216564	131.73	0.001	100	0.001	100	0.001	0	0	2	13	0	0	15	590	0	0	0	0	0	0	1	1
imputed	24	41023649-41068212	2	5182	115101	275819	364981	17	397	1387	318	1072	0.108	-0.1768	0.0126491	37.14	-0.138286	0.0272213	4.22	-0.187793	0.0143178	32.23	-0.440519	0.460651	5.87	-0.21035	0.151882	8.16	0.001	0.01	0.001	0.1	0.1	0	0	113	202	0	0	333	736	0	3	0	0	0	0	1	1
imputed	24	46218663	1	4964	100241	234930	315044	2529	53594	184785	127923	123623	38.157	-0.03795	0	309.74	-0.047923	0.00173205	186.68	-0.027293	0.00173205	56.29	-0.171872	0.00374166	416.33	0.045644	0.00223607	76.03	0.001	0.001	0.001	0.001	0.001	7986	11779	20216	21181	4328	6060	23095	23379	13660	33309	19792	1	43	4	8	32
imputed	24	48164849-48420323	7	5170	113104	270199	358739	64	1106	12054	9003	3150	0.374	-0.35952	0.00316228	1514.41	-0.430857	0.00264575	1718.64	-0.155503	0.0087178	65.46	-0.947324	0.05005	87.02	-0.587436	0.0117047	542.45	0.001	0.001	0.001	0.001	0.001	0	0	611	8293	0	0	1055	1996	8	25	66	0	0	0	21	53
imputed	24	50952847-51600665	10	4986	105711	242364	327527	50	643	6657	5180	1490	0.423	-0.14663	0.00547723	124.57	-0.174056	0.00655744	137.32	-0.05095	0.0133791	1.86	-0.519552	0.268093	49.45	-0.109655	0.095247	9.84	0.001	0.001	100	0.001	0.1	0	0	1684	3483	0	0	663	814	1	8	4	0	0	0	7	7
imputed	24	54072517	1	5220	116990	282198	372249	15	269	1481	314	1168	0.056	-0.39271	0.00774597	226	-0.379737	0.0181659	43.74	-0.396067	0.009	181.08	-0.296657	0.52799	0.24	-0.75372	0.0598331	165.56	0.001	0.001	0.001	100	0.001	0	0	37	276	0	0	121	1046	0	0	1	0	0	0	2	0
imputed	24	56234552-56442291	7	5180	115908	280608	369570	7	225	403	21	382	0.045	-0.21398	0.0219089	15.41	-0.23902	0.0884195	0.67	-0.211059	0.0234094	14.16	-0.167706	0.546513	-0.41	-0.379249	0.163936	10.18	0.001	100	0.001	100	0.1	0	0	5	16	0	0	110	272	0	0	0	0	0	0	0	0
raw	24	60015982	1	251	1955	4972	7177	37	165	1749	1495	337	98.182	0.47232	0.00316228	449.88	0.474629	0.004	370.02	0.45856	0.011225	74.21	0.963225	0.0359166	14.6	-0.91718	0.0118743	230.95	0.001	0.001	0.001	0.001	0.001	1378	34	0	0	245	9	0	0	77	5	1	11	1316	34	0	0
imputed	24	61631363-61863528	4	5124	114110	274476	362686	13	239	978	535	445	0.041	-0.44312	0.00774597	201.27	-0.470011	0.00754983	129.6	-0.407958	0.0138203	74.07	-0.407516	0.461537	0.3	-0.862645	0.031686	142.64	0.001	0.001	0.001	100	0.001	0	0	15	518	0	0	40	403	0	0	2	0	0	0	2	5
imputed	25	1127441-1160378	2	5161	115492	276726	366410	20	502	1343	340	1004	0.078	-0.45902	0.00547723	304.35	-0.479448	0.00761577	87.5	-0.451548	0.00678233	216.74	-0.294259	0.515908	-0.05	-0.906261	0.0246779	239.86	0.001	0.001	0.001	100	0.001	0	0	6	333	0	0	48	955	0	0	1	0	0	0	3	1
imputed	25	3624364-4229011	10	4982	110097	261734	347759	15	214	2913	2346	568	0.16	-0.1651	0.00894427	68.91	-0.199571	0.00927362	81.98	-0.023302	0.0207846	-1.01	-0.229605	0.533965	2.93	-0.254048	0.179499	32.41	0.001	0.001	100	5	0.1	0	0	704	1641	0	0	270	297	0	1	0	0	0	0	0	0
imputed	25	10359385-10896067	10	5048	111578	266619	353254	26	288	3919	3284	638	0.231	-0.12921	0.00774597	55.64	-0.143641	0.0083666	58.35	-0.050897	0.0195704	0.16	-0.146271	0.406742	1.39	-0.203986	0.151294	29.81	0.001	0.001	100	100	1	0	0	1167	2114	0	0	284	351	1	2	0	0	0	0	0	0
imputed	25	12044822-12800811	20	4517	93856	204589	282621	215	2664	12081	4783	7529	1.291	-0.09708	0.00447214	99.42	-0.168425	0.00707107	114.97	-0.051826	0.00583095	15.39	-0.36729	0.0726292	58.9	-0.046399	0.0305778	2.37	0.001	0.001	0.001	0.001	1	1	0	1496	3055	0	0	3254	4044	38	134	59	0	0	0	2	1
imputed	25	16113126-16506911	10	4952	107151	254522	339675	16	120	689	490	199	0.029	-0.4057	0.0114018	113.34	-0.481869	0.00583095	127.93	-0.216924	0.0314006	7.45	-0.176649	0.5495	-0.34	-0.795379	0.0572276	94.58	0.001	0.001	0.001	100	0.001	0	0	8	482	0	0	56	143	0	0	0	0	0	0	6	5
imputed	25	21655452-22045818	10	4986	107689	254950	340354	13	325	2085	1504	582	0.133	-0.20393	0.01	76.22	-0.281307	0.0106771	108.6	-0.003897	0.020664	-1.28	-0.305728	0.508697	3.32	-0.317135	0.152751	34.93	0.001	0.001	100	1	0.01	0	0	328	1175	0	0	289	292	0	0	1	0	0	0	0	0
imputed	25	24031917-24125205	4	5136	113298	272968	360515	22	410	1469	303	1170	0.112	-0.20308	0.0118322	52.93	-0.211731	0.0257876	11.13	-0.200505	0.0129615	40.7	0.407344	0.412908	5.17	-0.531994	0.122462	144.72	0.001	0.001	0.001	0.1	0.01	0	0	84	215	0	0	347	819	3	0	1	0	0	0	1	0
imputed	25	25450477-25522289	2	5128	112852	266085	355099	57	1120	3076	851	2243	0.307	-0.13952	0.0083666	51.43	-0.279604	0.0141774	58.75	-0.086328	0.0102956	12.96	-0.799735	0.130717	57.05	0.011458	0.0502394	-1.22	0.001	0.001	0.01	0.001	100	0	0	183	650	0	0	917	1308	0	15	3	0	0	0	7	8
imputed	25	28372023-28449472	4	5043	110159	258066	345874	1018	13639	72988	37594	41437	5.684	-0.1469	0	1501.21	-0.181128	0.00244949	997.84	-0.116047	0.00244949	450.73	-0.659989	0.0119164	1116.62	-0.05173	0.00538516	26.69	0.001	0.001	0.001	0.001	0.001	11	41	10060	21439	0	2	13555	21837	597	3081	2365	0	0	0	76	166
raw	25	36702022	1	892	6884	27665	34835	479	3776	21432	14065	14871	41.252	-0.00471	0.00316228	-1.75	-0.021243	0.00538516	2.13	0.010684	0.00538516	-0.75	-0.055114	0.0111355	3.75	0.106146	0.00678233	49.77	100	0.1	100	0.1	0.001	1039	1283	2187	2052	899	1130	2923	2415	1512	4256	1736	0	0	0	1	1
imputed	25	42343345-42364359	2	5172	107806	238446	329074	9	226	1402	968	436	0.054	-0.40335	0.00774597	227.93	-0.41189	0.00905539	165.04	-0.381747	0.0151987	61.71	-0.458581	0.432435	1.24	-0.761166	0.0466476	145.61	0.001	0.001	0.001	100	0.001	0	0	84	882	0	0	50	384	0	1	1	0	0	0	2	1
imputed	26	3010798-3226995	4	5105	112068	267035	354673	17	134	428	243	185	0.03	-0.35084	0.0176068	49.81	-0.475572	0.00989949	60.93	-0.184828	0.0337046	4.66	-0.205108	0.541435	-0.28	-0.670973	0.0895154	38.47	0.001	0.001	0.01	100	0.01	0	0	5	238	0	0	58	127	0	0	0	0	0	0	4	1
imputed	26	6882346	1	5094	105806	246907	332724	1240	20103	93662	50232	55322	9.406	-0.12281	0	1390.05	-0.125704	0.00223607	618.98	-0.119772	0.00223607	627.66	-0.468027	0.00964365	845.37	-0.073374	0.00447214	81.24	0.001	0.001	0.001	0.001	0.001	359	576	13995	23410	154	364	16360	26552	1862	5244	4786	0	0	0	45	101
imputed	26	9113734	1	5220	116664	282273	371808	312	7449	27206	10621	17206	97.515	0.05801	0.00316228	79.2	0.021502	0.00489898	2.29	0.080386	0.00387298	93.48	0.073529	0.0492747	4.63	-0.087397	0.0222935	40.11	0.001	0.1	0.001	0.001	0.001	5227	4768	3	2	9644	6941	0	0	189	274	158	1	12	1	0	0
imputed	26	11736520-12236803	10	4890	107023	250280	335799	13	361	3148	2451	700	0.195	-0.18179	0.0083666	90.77	-0.211237	0.009	96.52	-0.077187	0.0190526	2.35	-0.602139	0.332952	26.09	-0.17051	0.108	11.37	0.001	0.001	1	0.01	1	0	0	707	1741	0	0	295	402	0	1	2	0	0	0	2	3
imputed	26	13455013-13552023	4	5167	115004	274122	363901	33	394	2748	1657	1099	0.137	-0.26761	0.0083666	179.8	-0.290599	0.00989949	128.05	-0.233337	0.0133041	52.57	-0.573286	0.30151	12.75	-0.403543	0.0722357	65.12	0.001	0.001	0.001	0.01	0.01	0	0	344	1305	0	0	290	801	1	3	4	0	0	0	3	18
imputed	26	16035322-16708402	10	4913	108693	256242	341855	14	158	674	241	433	0.053	-0.18944	0.0176068	20.3	-0.252643	0.0279643	13.14	-0.152483	0.0227156	7.77	-0.156176	0.545616	-0.4	-0.32997	0.173522	13.07	0.001	0.001	0.01	100	1	0	0	59	182	0	0	150	283	0	0	0	0	0	0	2	3
imputed	26	19323674-19605912	7	5160	114147	271191	359861	19	106	1153	842	312	0.06	-0.23234	0.0130384	55.15	-0.273972	0.0139284	56.76	-0.12072	0.02755	2.9	0.125628	0.526219	-0.55	-0.50168	0.141489	72.72	0.001	0.001	0.01	100	0.01	0	0	189	652	0	0	117	194	1	0	0	0	0	0	2	0
imputed	26	23306551	1	5072	109396	260433	345846	1521	30945	142753	91277	76930	84.156	0.07624	0	850.6	0.072507	0.00173205	358.52	0.080947	0.002	369.78	0.317793	0.006245	758.77	-0.0141	0.00331662	2.77	0.001	0.001	0.001	0.001	5	36335	27629	1065	794	28629	21153	1025	669	8884	12128	4442	28	957	66	0	0
imputed	26	25880226	1	5191	115150	279630	367972	279	8132	30554	15058	16258	97.298	0.09907	0.00316228	267.28	0.05485	0.004	36.38	0.140155	0.004	272.65	0.410535	0.0396863	189.37	-0.033339	0.0165529	3.31	0.001	0.001	0.001	0.001	0.1	7938	6354	3	1	9927	5569	0	0	252	392	118	2	24	1	0	0
imputed	26	28882972-29170744	7	5028	104689	240781	325976	143	1251	10273	6590	3819	0.74	-0.14836	0.00447214	200.15	-0.189797	0.00583095	207.75	-0.076744	0.00787401	17.62	-0.31591	0.0965764	28.08	-0.190247	0.0344819	60.7	0.001	0.001	0.01	0.001	0.001	0	0	1991	4463	0	0	1549	2134	29	62	45	0	0	0	8	14
imputed	26	30858995-30963937	4	5167	114922	276194	365577	8	286	3103	2316	788	0.109	-0.26496	0.00774597	198.39	-0.282861	0.00830662	169.7	-0.212455	0.0162788	30.74	-0.350676	0.468514	5.02	-0.447995	0.111409	106.02	0.001	0.001	0.001	1	0.01	0	0	502	1813	0	0	226	561	0	0	1	0	0	0	0	0
imputed	26	33805612-33918405	4	5161	114414	274264	362675	3	132	475	35	440	0.029	-0.32622	0.0170294	46.73	-0.175932	0.0757694	0.36	-0.337449	0.0176352	46.65	-0.209418	0.536702	-0.28	-0.614806	0.101346	34.9	0.001	100	0.001	100	0.01	0	0	11	24	0	0	71	369	0	0	0	0	0	0	0	0
imputed	26	35591865	1	5218	116534	279618	370111	42	905	3111	956	2159	0.258	-0.13884	0.0083666	51.43	-0.235941	0.0144568	46.86	-0.096391	0.0109087	15.85	-0.349196	0.477659	10.12	-0.152316	0.173003	10.12	0.001	0.001	0.01	1	1	0	0	252	700	0	0	872	1283	0	0	4	0	0	0	4	9
imputed	26	39370429-39390959	2	5205	116537	280333	370362	15	253	4193	3426	771	0.159	-0.22647	0.00632456	192.62	-0.252905	0.00734847	197.95	-0.10925	0.0178326	6.75	-0.562256	0.358525	24.03	-0.298828	0.0996343	53.18	0.001	0.001	0.1	0.01	0.01	0	0	846	2576	0	0	301	466	0	0	4	0	0	0	2	0
imputed	26	46251043-46477435	7	5124	108638	257680	344953	39	491	2548	1427	1127	0.172	-0.22528	0.00894427	115.35	-0.287269	0.0106771	107.32	-0.146279	0.0143875	19.93	-0.643987	0.315017	19.41	-0.272264	0.0896883	24.8	0.001	0.001	0.001	0.01	0.1	0	0	302	1119	0	0	396	725	0	3	3	0	0	0	8	24
imputed	26	48447574-48778819	10	5079	111307	262783	350444	6	671	3367	2091	1279	0.167	-0.3136	0.00707107	309.52	-0.328527	0.0083666	212.29	-0.288602	0.0114455	97.35	-0.536604	0.351269	10.12	-0.527296	0.0673498	145.49	0.001	0.001	0.001	0.1	0.01	0	0	357	1731	0	0	269	1007	0	1	2	0	0	0	0	0
imputed	26	50680745-51032219	7	5012	106674	242765	331531	10	239	725	81	644	0.043	-0.45449	0.00774597	159.58	-0.427359	0.0279106	15.06	-0.456705	0.00793725	143.49	-0.186453	0.543657	-0.23	-0.900557	0.0304138	136.26	0.001	0.001	0.001	100	0.001	0	0	5	76	0	0	27	617	0	0	0	0	0	0	2	0
imputed	27	1467500-1970333	10	4957	107667	253369	339018	11	228	3159	2813	346	0.215	-0.11037	0.0083666	32.01	-0.117156	0.00921954	32.2	-0.054519	0.0265707	-0.27	-0.278852	0.433006	7.05	-0.112242	0.169257	5.25	0.01	0.001	100	1	5	0	0	1077	1736	0	0	154	192	0	0	0	0	0	0	0	0
imputed	27	4947815-5000552	2	5115	114412	271092	360880	12	122	725	322	404	0.027	-0.41467	0.01	126	-0.410536	0.0159374	54.21	-0.415816	0.0141067	70.52	-0.307501	0.514406	-0.01	-0.803432	0.050319	93.58	0.001	0.001	0.001	100	0.001	0	0	28	293	0	0	33	370	0	0	1	0	0	0	3	4
imputed	27	7656657-7686130	2	5085	111041	263509	351668	13	169	1257	855	404	0.08	-0.17862	0.0130384	34.39	-0.195185	0.0156205	27.68	-0.143914	0.0237697	6.21	-0.431498	0.464895	4.97	-0.217863	0.152758	8.07	0.001	0.001	0.01	0.1	0.1	0	0	260	593	0	0	143	259	0	1	1	0	0	0	2	3
imputed	27	9250049-9599780	7	5050	109785	254353	342731	15	322	1542	368	1174	0.081	-0.32499	0.00948683	152.6	-0.397383	0.015748	57.23	-0.302266	0.0116619	98.43	-0.21982	0.538371	0.06	-0.611247	0.0968969	112.67	0.001	0.001	0.001	100	0.001	0	0	37	331	0	0	232	942	0	0	0	0	0	0	3	4
imputed	27	11657439-12457385	20	4819	103187	236331	321001	74	781	4806	2579	2238	0.387	-0.13204	0.00707107	71.93	-0.170742	0.00916515	65.21	-0.086685	0.0100995	13.11	-0.181016	0.245351	3.6	-0.198046	0.0906146	33.64	0.001	0.001	0.01	5	1	0	0	844	1724	0	0	920	1307	3	3	5	0	0	0	3	14
imputed	27	15175109	1	5221	116891	281537	371777	9	209	874	77	798	99.955	0.34016	0.0122474	95.54	0.360464	0.0389872	9.25	0.338054	0.013	85.41	0.299476	0.523962	0.25	-0.631664	0.0897719	64.78	0.001	0.001	0.001	100	0.01	66	10	0	0	668	129	0	0	1	0	0	1	16	0	0	0
imputed	27	18991970-19087624	4	5148	114455	276946	365061	5	150	466	164	302	0.038	-0.22423	0.0207364	20.02	-0.1994	0.0362215	4.88	-0.237257	0.025	14.33	-0.15285	0.573476	-0.45	-0.406161	0.165901	14.11	0.001	0.01	0.001	100	0.1	0	0	49	115	0	0	79	223	0	0	0	0	0	0	0	0
imputed	27	21725517-21750558	2	5212	116800	281495	371407	5	170	580	116	464	0.037	-0.30054	0.0164317	47.77	-0.305788	0.0357631	9.41	-0.298298	0.0186011	37.39	-0.166361	0.563483	-0.4	-0.567581	0.118966	36.89	0.001	0.001	0.001	100	0.1	0	0	22	94	0	0	93	371	0	0	0	0	0	0	2	2
imputed	27	24335763-24361908	2	5202	114192	274180	363274	6	248	505	28	477	0.05	-0.26735	0.0181659	31.97	-0.233705	0.0796367	0.89	-0.267984	0.019799	30.41	-0.093433	0.579255	-0.59	-0.513203	0.141404	26.97	0.001	100	0.001	100	0.1	0	0	7	21	0	0	110	367	0	0	0	0	0	0	1	0
imputed	27	26628005-27046682	10	4994	108181	256086	341569	10	115	729	406	324	0.042	-0.27854	0.0154919	51.07	-0.392284	0.0152643	60.87	-0.135826	0.0266646	4.11	-0.318211	0.496376	0.48	-0.486491	0.115516	29.61	0.001	0.001	0.01	100	0.1	0	0	43	362	0	0	117	206	0	1	0	0	0	0	1	16
imputed	27	30670832-30945497	7	5068	106007	250425	334801	15	197	994	423	571	0.072	-0.20511	0.0144914	36.02	-0.21778	0.0216333	16.92	-0.195379	0.0188414	18.11	-0.181299	0.574221	-0.12	-0.355812	0.172717	22.83	0.001	0.001	0.001	100	0.1	0	0	119	304	0	0	174	397	0	0	0	0	0	0	1	0
imputed	27	35144687-35543951	10	4793	101959	237110	320220	6	468	2633	2001	634	0.21	-0.1591	0.00948683	57.4	-0.19832	0.010198	68.77	-0.035318	0.0197484	-0.62	-0.305183	0.492206	5.56	-0.214282	0.169319	18.99	0.001	0.001	100	1	0.1	0	0	603	1396	0	0	294	338	0	1	1	0	0	0	0	0
imputed	27	43158611-43459156	7	5112	110640	262258	349455	21	142	1354	948	409	0.061	-0.30675	0.0109545	117.77	-0.361738	0.0109087	118.52	-0.177143	0.023388	10.3	-0.505767	0.396987	3.67	-0.514036	0.081768	55.83	0.001	0.001	0.001	0.1	0.01	0	0	130	815	0	0	130	276	0	2	1	0	0	0	3	0
imputed	28	2233574	1	4945	100047	218743	302502	2458	44711	180827	143205	110694	53.526	-0.08006	0	1416.01	-0.055263	0.00141421	309.17	-0.111895	0.00173205	920.24	-0.402698	0.00479583	1739.65	-0.249898	0.00244949	2945.08	0.001	0.001	0.001	0.001	0.001	25176	20055	9001	15901	10972	10863	5519	10268	14901	26163	32008	61	2437	120	23	27
imputed	28	4359950	1	5164	112382	261303	350304	529	7718	41065	19873	23091	3.027	-0.16608	0	1046.89	-0.184349	0.00331662	572.83	-0.150369	0.00316228	444.29	-0.591691	0.0243311	409.51	-0.139421	0.00905539	114.61	0.001	0.001	0.001	0.001	0.001	22	18	5643	12291	5	11	7394	13782	256	769	874	0	0	0	54	140
imputed	28	15530655-15554884	2	5186	114995	277935	366521	56	990	5530	3234	2323	0.359	-0.16963	0.00632456	139.53	-0.215551	0.00774597	132.2	-0.105248	0.0102956	20.92	-0.625711	0.159038	53.56	-0.131876	0.0537866	11.61	0.001	0.001	0.01	0.001	0.1	0	0	912	2295	0	0	904	1392	3	15	9	0	0	0	11	9
imputed	28	21945694-21956320	2	4518	89385	203234	277385	859	16270	65894	34416	37749	9.252	-0.03466	0	71.8	-0.047849	0.00282843	59.3	-0.022619	0.00264575	13.03	-0.177036	0.0136382	108.81	0.018072	0.0069282	1.95	0.001	0.001	0.01	0.001	100	134	155	12588	15268	54	58	14956	16410	1251	3355	1665	0	0	0	8	56
raw	28	42982202	1	647	4123	12692	17206	239	1729	9023	6091	5658	76.357	0.07818	0.00447214	60.68	0.064845	0.00768115	15.6	0.092792	0.00793725	30.83	0.331	0.0204206	60.6	-0.003526	0.011	-1.75	0.001	0.001	0.001	0.001	100	1724	1373	155	113	1603	1164	116	49	940	1315	471	11	410	6	0	0
imputed	28	45614272-45741623	4	5112	111945	271027	357448	38	375	1448	332	1122	0.124	-0.13745	0.0122474	22.71	-0.221693	0.0246779	13.44	-0.112105	0.0142478	10.89	-0.60382	0.287219	14.95	-0.054296	0.107065	-0.69	0.001	0.001	0.01	0.01	100	0	0	90	236	0	0	432	684	0	5	1	0	0	0	2	3
imputed	29	836019-1198364	7	5054	109811	258713	345903	8	101	1382	1155	227	0.059	-0.28238	0.0109545	100.46	-0.324321	0.011225	113.61	-0.067435	0.0326803	-0.16	-0.157097	0.54268	-0.33	-0.530539	0.120395	77.34	0.001	0.001	100	100	0.01	0	0	202	953	0	0	98	129	0	0	0	0	0	0	1	0
imputed	29	4417047-4944723	10	5017	109147	259296	344855	32	233	1074	280	795	0.099	-0.11083	0.0151658	10.21	-0.201692	0.0267582	9.21	-0.078749	0.0172627	2.93	-0.231082	0.493112	0.99	-0.132274	0.193111	1.99	0.01	0.001	1	100	100	0	0	83	196	0	0	335	459	0	0	1	0	0	0	0	0
imputed	29	7589996-8040122	7	5034	109507	260864	346554	17	330	716	74	642	0.077	-0.2311	0.0167332	33.36	-0.289998	0.0462169	5.14	-0.223367	0.0176918	27.73	-0.293958	0.49903	0.46	-0.383157	0.138553	17.48	0.001	0.001	0.001	100	0.1	0	0	15	59	0	0	177	465	0	0	0	0	0	0	1	1
imputed	29	11052921-11351108	7	5137	111562	266750	353893	6	107	941	750	192	0.047	-0.24873	0.0144914	51.83	-0.301413	0.0143875	62.33	-0.042475	0.0358469	-0.74	-0.321341	0.499615	0.98	-0.416753	0.129642	27.36	0.001	0.001	100	100	0.1	0	0	148	601	0	0	87	104	0	1	0	0	0	0	1	2
imputed	29	14009294-14116468	4	5111	113698	274174	361917	2	163	200	3	197	0.027	-0.36116	0.0240832	24.61	-0.100179	0.200619	-0.18	-0.363859	0.0238747	24.71	-0.168086	0.552516	-0.25	-0.698574	0.0939308	20.02	0.001	100	0.001	100	0.1	0	0	1	2	0	0	26	171	0	0	0	0	0	0	0	0
imputed	29	33174196-33249348	2	4441	82931	184831	254701	1956	35239	138259	101350	80653	29.322	-0.03637	0	204.65	-0.037987	0.00173205	96.21	-0.034397	0.00223607	56.94	-0.171339	0.00509902	285.27	0.031158	0.00316228	24.48	0.001	0.001	0.001	0.001	0.001	3270	4284	23599	26453	2452	3271	14980	16206	8796	22490	12458	0	0	0	16	18
imputed	29	34676788-34697118	2	5146	112445	264662	353540	127	1582	14144	9507	4760	0.676	-0.25191	0.00316228	822.81	-0.304709	0.004	816.63	-0.146712	0.0067082	88.05	-0.789714	0.0927685	141.47	-0.310818	0.0240416	175.98	0.001	0.001	0.001	0.001	0.001	0	0	1827	7557	0	0	1634	3003	15	46	62	0	0	0	7	39
imputed	29	38038122-38535744	7	5087	110439	258648	347234	12	174	937	152	785	0.037	-0.41675	0.00894427	164.83	-0.44166	0.0186815	30.8	-0.410815	0.0103441	133.24	-0.115346	0.57675	-0.45	-0.824476	0.0524595	146.92	0.001	0.001	0.001	100	0.001	0	0	8	144	0	0	69	716	0	0	0	0	0	0	2	0
imputed	29	42985739-43059581	4	5058	111384	262963	350700	15	270	2636	1825	811	0.121	-0.20811	0.0083666	100.75	-0.230961	0.010198	86.27	-0.156735	0.0164924	16.33	-0.225593	0.525316	1.85	-0.35018	0.154596	58.26	0.001	0.001	0.01	100	0.01	0	0	491	1334	0	0	278	533	0	0	0	0	0	0	2	0
imputed	29	45102557-45129099	2	5150	112674	267573	356045	367	4577	31990	18086	14941	1.996	-0.17661	0.00316228	912.04	-0.194731	0.00360555	593.86	-0.154506	0.00424264	303.63	-0.687618	0.0315436	397.56	-0.131515	0.0117047	73.72	0.001	0.001	0.001	0.001	0.001	3	3	5197	11846	0	0	4800	9104	113	454	470	0	0	0	28	79
imputed	29	48033872	1	5223	117043	282055	372196	13	588	1778	664	1116	0.158	-0.14391	0.0114018	30.89	-0.347024	0.0140712	75.48	-0.022188	0.0151327	-0.94	-0.349498	0.427225	5.24	-0.163549	0.153496	6.27	0.001	0.001	100	1	1	0	0	101	561	0	0	533	581	0	0	2	0	0	0	0	0
[truncated: 7 more columns]
