# Supplementary material for: Unravelling transmission ratio distortion across the bovine genome: identification of candidate regions for reproduction defects
Source: BMC Genomics. 2023 Jul 8;24:383. doi: 10.1186/s12864-023-09455-6 (PMC10329377; doi:10.1186/s12864-023-09455-6)
Supplement: Supplementary file 3 — Additional file 3: Supplementarymaterial 3. Recessive haplotypes identified within TRD regions. [file 12864_2023_9455_MOESM3_ESM.xlsx]

## Sheet: Sup.Mat.3
Supplementary material 3: Recessive haplotypes identified within TRD regions.
Breed	Haplotype	Functional / gene name	Frequency (%)	Chromosome	Region (bp)	number of non-observed homozygous offspring (VanRaden et al. 2011)	Reference	Region (bp) of the detected TRD	Number of SNP on haplotype window	Number of sires	Number of dams	Number of offspring	Number of individuals	Number of heterozygous sires	Number of heterozygous dams	Number of informative offspring	Frequency %	Overall TRD	standard deviation	Log10(Bayes factor)	Sire-TRD	standard deviation	Log10(Bayes factor)	Dam-TRD	standard deviation	Log10(Bayes factor)	additive-TRD	standard deviation	Log10(Bayes factor)	dominance-TRD	standard deviation	Log10(Bayes factor)	probability of random overall TRD	probability of random sire-TRD	probability of random dam-TRD	probability of random additive-TRD	probability of random dominance-TRD	AB×AA: AA	AB×AA: AB	AB×BB: AB	AB×BB: BB	AA×AB: AA	AA×AB: AB	BB×AB: AB	BB×AB: BB	AB×AB: AA	AB×AB: AB	AB×AB: BB	DIC overall TRD
Holstein	HH3	SMC2	2.95	8	95410507	7	VanRaden et al. (2011), Daetwyler et al. (2014), McClure et al. (2014)	94810609 – 95704297	20	4805	101139	230748	313879	287	6634	24640	2.83	-0.00481	0.00316228	-1.75	-0.008362	0.00489898	-1.24	-0.001915	0.004	-1.92	-0.659288	0.00905539	642.15	0.33016	0.0069282	352.8	100	100	100	0.001	0.001	0	0	5163	5226	0	0	6967	6907	0	259	118	14905.7
								95119569 – 99248153	86	3832	69190	137635	200808	145	3359	10118	0.02024	-0.00344	0.005	-1.82	0.001127	0.007818	-1.71	-0.006216	0.00666	-1.6	-0.534289	0.055623	164.44	0.265698	0.028325	98.56	100	100	100	0.001	0.001	0	0	2061	2032	0	0	2939	2988	4	67	27	6111.01
	HH2	—	1.66	1	94,860,836 – 96,553,339	9	VanRaden et al. (2011), McClure et al. (2014)	94127480 – 94623786	10	4612	96001	203105	284846	89	1097	4275	0.411	-0.21307	0.00707107	173.9	-0.293064	0.00911043	152.52	-0.147251	0.010198	43.67	-0.828647	0.140029	58.35	-0.187208	0.044238	17.06	0.001	0.001	0.001	0.001	1	0	0	398	1518	0	0	826	1509	1	6	17	2234.18
								94585445	1	5182	113352	269302	358324	609	7430	54403	3.599	-0.14624	0	1076.86	-0.147268	0.00244949	603.17	-0.144722	0.00316228	426.33	-0.477164	0.0217025	388.91	-0.131392	0.00842615	143.24	0.001	0.001	0.001	0.001	0.001	33	32	10494	19435	3	10	7608	13943	462	1187	1196	31593.1
								95029947 – 95133504	4	4551	84115	194144	264475	44	540	1732	0.168	-0.31558	0.00948683	160.66	-0.323154	0.0148661	64.42	-0.309715	0.012	94.81	-0.250633	0.53252	0.5	-0.584749	0.100573	112.12	0.001	0.001	0.001	100	0.01	0	0	116	547	0	0	202	866	0	1	0	719.046
								95133504	1	5063	106807	256937	340969	1821	35823	163281	79.576	0.0572	0	571.94	0.033913	0.00173205	89.4	0.086276	0.002	456.59	0.257635	0.00489898	660.26	0.013476	0.00282843	1.79	0.001	0.001	0.001	0.001	100	36716	33052	1965	1417	27814	20324	1797	1175	12591	19247	7183	109059
								92958471 – 97746135	86	2172	23707	38708	63273	199	1828	7430	0.04988	0.04172	0.00559	9.82	0.031501	0.007646	1.94	0.054591	0.008961	6.41	0.042099	0.049363	-0.68	0.067635	0.027863	5.78	0.001	5	0.01	100	0.1	5	5	2167	1894	0	0	1625	1292	108	248	86	4567.63
								92958471 – 97746135	86	2172	23707	38708	63273	11	73	263	0.00132	-0.18056	0.02838	6.61	-0.248528	0.034468	7.97	-0.077614	0.047174	-0.34	-0.298057	0.507813	0.06	-0.265192	0.173111	2.19	0.001	0.001	100	100	1	0	0	39	117	0	0	45	61	0	0	1	144.283
	HH1	APAF1	1.92	5	63150400	23	VanRaden et al. (2011), Adams et al. (2016)	62687768 – 63273386	10	4956	109571	252773	339931	70	2882	7522	0.949	0.00764	0.00547723	-1.48	0.000922	0.00984886	-1.6	0.010798	0.0072111	-1.25	-0.600602	0.0453872	163.85	0.3249	0.0244949	104.59	100	100	100	0.001	0.001	0	0	1245	1227	0	0	2564	2442	0	30	14	4537.26
								60642347 – 65851825	78	4163	79230	165459	235480	55	1746	4228	0.0081	0.01434	0.00773	-0.96	-0.010572	0.013521	-1.34	0.026748	0.009418	0.1	-0.533351	0.106565	73.85	0.308294	0.057015	55	100	100	100	0.1	0.01	0	0	675	696	0	0	1494	1337	0	19	7	2549.09
	HH0	Brachyspina / FANCI	2.76	21	21,184,869 – 21,188,198	22	Agerholm et al. (2006), Charlier et al. (2012)	20232444 – 21220448	20	4819	101027	239436	320126	119	4295	12616	1.565	-0.00302	0.00447214	-1.86	-0.019673	0.00888819	-0.58	0.002567	0.00519615	-1.84	-0.644476	0.0227816	307.66	0.322236	0.0134164	169.77	100	100	100	0.001	0.001	0	0	1508	1589	0	0	4748	4659	0	69	43	7622.14
								17927006 – 21671581	79	4219	81666	183107	252548	88	2963	8534	0.01377	0.00366	0.00519	-1.77	-0.024163	0.010788	-0.47	0.013644	0.006147	-0.79	-0.613542	0.038855	191.12	0.321966	0.021118	116.28	100	100	100	0.001	0.001	0	0	1071	1155	0	0	3221	3030	0	35	22	5151.83
	HH4	GART	0.37	1	1277227		Fritz et al. (2013)	1039799 – 1336351	10	5079	111229	264824	352368	12	151	1891	0.061	-0.34047	7e-05	208.47	-0.421426	4.9e-05	252.51	-0.114114	0.000464	4.45	-0.730801	0.052197	9.25	-0.562334	0.001817	84.43	0.001	0.001	0.1	0.01	0.01	0	0	109	1282	0	0	192	301	0	1	6	722.652
	HH5	TFB1M	2.22	9	93,223,651 – 93,370,998		Cooper et al. (2013), Schütz et al. (2016)	93183596 – 93246183	2	5144	114411	274145	362695	201	3794	22049	1.725	-0.08297	0.00316228	131.85	-0.097187	0.00447214	96.52	-0.06608	0.00469042	36.39	-0.682512	0.0397115	407.04	0.124998	0.0178045	43.11	0.001	0.001	0.001	0.001	0.001	1	2	4781	7033	0	0	4345	5621	11	158	97	13073
								92242453 – 92430269	7	5114	114257	272636	361751	297	5471	30450	2.687	-0.0125	0.00316228	2.04	-0.015673	0.004	1.05	-0.009589	0.004	-0.71	-0.621961	0.0170294	674.87	0.292079	0.00938083	346.58	0.1	100	100	0.001	0.001	1	4	6954	7252	0	1	7775	7932	10	355	166	18431.1
								92093186 – 95789766	72	4250	83692	181702	253420	120	2107	7526	0.01024	-0.07334	0.00596	33.6	-0.11317	0.00974	25.04	-0.054498	0.006787	11.76	-0.730548	0.068904	163.02	0.168225	0.030644	25.35	0.001	0.01	0.001	0.001	0.001	0	0	911	1435	0	0	2294	2851	0	21	14	4469.59
								92093186 – 95789766	72	4250	83692	181702	253420	13	132	3338	0.0021	-0.21807	0.00781	140.85	-0.217158	0.008291	124.16	-0.221219	0.022814	15.4	-0.507252	0.356287	15.95	-0.292518	0.101839	41.51	0.001	0.001	0.001	0.1	0.01	0	0	837	2125	0	0	104	270	0	1	1	1726.03
	HHB	BLAD / ITGB2	0.25	1	145119004	2	Shuster et al. (1992)	145165549 – 145222792	2	5177	115066	278397	366792	22	516	3214	0.207	-0.15149	0.0083666	63.84	-0.141433	0.0116619	29.41	-0.163094	0.0121655	33.15	-0.438712	0.234369	16.17	-0.150797	0.0825893	9.77	0.001	0.001	0.001	0.1	1	0	0	621	1115	0	0	493	972	2	6	5	1809.03
								142502514 – 142547327	2	5077	111661	264420	351880	191	2858	13386	1.115	-0.10772	0.00447214	135.94	-0.114511	0.00685565	50.92	-0.104051	0.00519615	82.15	-0.331494	0.0934345	49.5	-0.08701	0.0372827	15.12	0.001	0.001	0.001	0.001	0.1	2	2	1719	2765	0	0	3456	5298	28	72	44	7827.59
								142475932 – 145986598	74	4070	78928	170990	238963	64	831	3697	0.00477	-0.08605	0.00804	22.36	-0.085857	0.013903	6.42	-0.086088	0.009708	14.45	-0.094588	0.272898	-0.02	-0.134378	0.113526	11.47	0.01	0.01	0.01	100	1	0	0	503	714	0	0	1017	1444	4	10	5	2183.99
	HHC	CVM / SLC35A3	1.37	3	43412427	23	Agerholm et al. (2001)	43157454 – 44424682	20	4754	101101	234899	315682	141	1335	12527	1.045	-0.0388	0.00447214	14.51	-0.046128	0.00556776	13.6	-0.023992	0.00781025	0.34	-0.297893	0.0715891	51.34	0.06267	0.0334365	6.54	0.001	0.001	100	0.01	1	0	0	3728	4469	0	0	1985	2163	28	95	59	7562.23
								40758730 – 46318628	82	4082	76949	163772	230507	1	3	588	5e-05	-0.46418	0.00767	137.38	-0.46583	0.007382	137.97	-0.098474	0.200941	-0.18	-0.175734	0.555789	-0.19	-0.922386	0.026214	119.02	0.001	0.001	100	100	0.001	0	0	19	566	0	0	1	2	0	0	0	76.673
								44816800 – 44816800	1	5208	116548	281430	370945	2647	58918	210995	55.47	-0.01587	0	55.49	-0.011706	0.00173205	9.75	-0.020045	0.00173205	35.11	-0.052148	0.00360555	42.17	0.040609	0.00223607	73.77	0.01	0.01	0.001	0.001	0.001	18436	21261	13813	13452	22549	26321	12587	12607	16140	36341	17488	147155
	HHD	DUMPS / UMPS	0.01	1	69757801	0	Shanks and Robinson, 1989	69777125 – 69867959	4	5136	113048	270390	357876	111	1359	6175	0.453	-0.17735	0.00632456	171.86	-0.308013	0.0083666	189.97	-0.105853	0.00787401	38.08	-0.505563	0.192427	37.47	-0.193253	0.0628649	32.55	0.001	0.001	0.01	0.001	0.001	0	0	406	1740	0	0	1562	2429	6	24	8	3379.73
								69835860 – 69867959	2	5150	113891	274285	362222	111	1398	6359	0.456	-0.18223	0.00547723	187.39	-0.310164	0.00824621	195.69	-0.114477	0.0074162	46.08	-0.542632	0.164368	43.44	-0.193697	0.0526972	33.03	0.001	0.001	0.001	0.001	0.001	0	0	408	1771	0	0	1588	2553	6	24	9	3459.92
								69201417 – 73568389	81	3163	51219	95021	143648	109	1464	4874	0.01204	-0.08934	0.00697	32.91	-0.082164	0.011277	9.81	-0.094387	0.00929	21.2	-0.353175	0.107705	21.95	-0.033827	0.045163	-0.73	0.01	0.01	0.01	1	100	0	0	796	1114	0	0	1166	1717	13	46	22	2887.05
	HCD	Cholesterol deficiency/APOB	2.5	11	77958995		Kipp et al. (2015), Menzi et al. (2016), Schütz et al. (2016)	77098826 – 78001260	20	3723	64901	133546	192512	898	10284	54600	10.679	-0.05923	0	185.44	-0.062369	0.00282843	111.17	-0.054341	0.00316228	52.18	-0.251859	0.0131149	174.75	-0.005008	0.00663325	-1.96	0.001	0.001	0.001	0.001	100	183	238	12894	16639	174	213	7787	9747	1254	3482	1989	34450.6
								77098826 – 78001260	20	3723	64901	133546	192512	26	295	1941	0.209	-0.24416	0.01	103.6	-0.357114	0.0115326	110.63	-0.144347	0.0148324	17.64	-0.237927	0.504584	1.04	-0.427289	0.130866	64.51	0.001	0.001	0.001	100	0.01	0	0	129	779	0	0	367	666	0	0	0	959.022
								76488136 – 79889994	64	3376	54041	103441	154381	26	254	1598	0.0022	-0.24146	0.01094	82.91	-0.36521	0.012158	99.79	-0.122688	0.016891	9.54	-0.118668	0.588202	-0.51	-0.451442	0.154531	65.25	0.001	0.001	0.01	100	0.01	0	0	104	674	0	0	309	511	0	0	0	794.011
Jersey	JH2	—	1.3	26	8,812,759 – 9,414,082		VanRaden et al. (2014)	7900988 – 8842020	20	4444	91940	202894	281352	23	246	1580	0.142	-0.14723	0.0118322	29.03	-0.230607	0.0156205	36.93	-0.063821	0.0176918	1.42	0.575675	0.300117	16.38	-0.503966	0.105499	180.74	0.001	0.001	100	0.01	0.01	0	0	209	582	0	0	338	444	5	2	0	894.002
								9113734	1	5220	116664	282273	371808	312	7449	27206	97.515	0.05801	1e-05	79.2	0.021502	2.4e-05	2.29	0.080386	1.5e-05	93.48	0.073529	0.002428	4.63	-0.087397	0.000497	40.11	0.001	0.1	0.001	0.001	0.001	5227	4768	3	2	9644	6941	0	0	189	274	158	16426.7
								9009427 – 12236803	63	4192	84614	186615	257682	6	20	2027	0.00119	-0.20209	0.01026	72.73	-0.206839	0.01004	74.57	-0.000525	0.070931	-0.74	-0.370024	0.443618	5.11	-0.293964	0.133854	27.62	0.001	0.001	100	1	0.01	0	0	580	1401	0	0	23	23	0	0	0	1072.61
	JH1	CWC15	12.1	15	15707169	90	Sonstegard et al. (2013)	15014275 – 15086137	2	5158	113665	271752	360817	38	476	2412	0.183	-0.1262	9e-05	32.27	-0.148018	0.00022	17.9	-0.110727	0.000174	13.79	0.255666	0.177859	4.13	-0.350559	0.024831	83.62	0.001	0.01	0.01	1	0.01	0	0	348	644	0	0	549	864	3	1	3	1388.84
								17107459	1	5221	116569	281534	371225	16	579	4089	99.829	0.27834	0.00632456	290.9	0.304	0.00761577	232.85	0.227984	0.0120416	62.57	0.728969	0.231311	29.36	-0.394398	0.0541664	84.94	0.001	0.001	0.001	0.01	0.01	2187	534	0	0	990	370	0	0	5	3	0	1880.37
								11395733 – 16017841	85	4109	81311	171918	244294	12	159	648	0.0008	-0.15035	0.01873	11.85	-0.171629	0.028619	6.13	-0.134196	0.024641	4.78	0.33025	0.378428	1.33	-0.429786	0.131706	36.31	0.01	0.001	0.01	5	0.1	0	0	86	185	0	0	132	237	4	3	1	367.662
Ayrshire	AH1	PIRM / UBE3B	13	17	65921497		Cooper et al. (2014), Venhoranta et al. (2014)	65664085 – 65866532	7	5052	109733	256662	343240	15	231	835	0.054	-0.32549	0.0130384	82.47	-0.446904	0.0156844	42.94	-0.284503	0.0167631	46.1	-0.150432	0.531052	-0.47	-0.625471	0.0962393	66.84	0.001	0.001	0.001	100	0.01	0	0	10	195	0	0	135	495	0	0	0	335.682
Brown Swiss	BH1	—	6.67	7	42,811,272 – 47,002,161	9	VanRaden et al. (2011)	45559515 – 45638520	2	5190	113386	267348	357158	10	307	731	0.048	-0.46168	0.00707107	168.39	-0.434705	0.0155885	47.56	-0.473343	0.00714143	120.69	-0.316975	0.506979	-0.03	-0.911504	0.025219	130.77	0.001	0.001	0.001	100	0.001	0	0	15	228	0	0	12	475	0	0	1	101.268
								41805531 – 47087320	97	4481	94229	205948	286070	2	124	279	0.00023	-0.46787	0.01065	66.63	-0.459496	0.027473	10.8	-0.466372	0.011925	54.66	-0.155227	0.556888	-0.12	-0.931559	0.028924	58.76	0.001	0.001	0.001	100	0.001	0	0	1	46	0	0	7	225	0	0	0	32.388
								41805531 – 47087320	97	4481	94229	205948	286070	12	95	1426	0.00118	-0.09614	0.01266	10.1	-0.119829	0.014875	11.84	-0.031445	0.025988	-0.89	-0.23088	0.29591	1.75	-0.09962	0.120874	1.13	0.01	0.001	100	5	5	0	0	396	646	0	0	176	198	2	4	4	839.799
	BH2	TUBD1	7.78	19	11063520	14	VanRaden et al. (2011), Schwarzenbacher et al. (2016)	10140328 – 11726846	20	4580	99389	230297	310539	1	135	1783	0.078	-0.24661	0.01	97.22	-0.249423	0.0111355	81.5	-0.233536	0.0247184	14.62	-0.050758	0.604522	-0.89	-0.480569	0.155193	88	0.001	0.001	0.001	100	0.01	0	0	367	1099	0	0	84	233	0	0	0	876.707
								11401381	1	5223	117248	283401	373355	1860	41390	156828	79.989	0.03224	0	166.63	0.027476	0.002	44.8	0.03614	0.00173205	95.38	0.090412	0.00583095	73.22	-0.035638	0.003	38.55	0.001	0.001	0.001	0.001	0.001	26929	23757	2234	2312	36680	31499	1175	1180	9175	14625	7262	103978
								9354310 – 13180506	54	4073	82559	183543	253381	2	102	1564	0.00082	-0.24521	0.01119	83.99	-0.249994	0.012145	74.32	-0.217281	0.029353	8.79	-0.151775	0.574588	-0.27	-0.451762	0.148658	62.18	0.001	0.001	0.001	100	0.01	0	0	333	1000	0	0	65	166	0	0	0	771.422
	BHM	SMA / KDSR(FVT1)	3.61	24	62,118,139 – 62,156,760	3	El-Hamidi et al. (1989), Krebs et al., 2007	61631363 – 61863528	4	5124	114110	274476	362686	13	239	978	0.041	-0.44312	6e-05	201.27	-0.470011	5.7e-05	129.6	-0.407958	0.000191	74.07	-0.407516	0.213016	0.3	-0.862645	0.001004	142.64	0.001	0.001	0.001	100	0.001	0	0	15	518	0	0	40	403	0	0	2	184.925
								60015982	1	251	1955	4972	7177	37	165	1749	98.182	0.47232	0.00316228	449.88	0.474629	0.004	370.02	0.45856	0.011225	74.21	0.963225	0.0359166	14.6	-0.91718	0.0118743	230.95	0.001	0.001	0.001	0.001	0.001	1378	34	0	0	245	9	0	0	77	5	1	197.06
								60058862 – 62643699	55	4401	94362	215128	293428	1	72	164	0.00017	-0.34367	0.02798	17.81	-0.429539	0.030345	12.99	-0.273172	0.041713	5.83	-0.165607	0.545319	-0.25	-0.660736	0.105752	14.29	0.001	0.001	0.01	100	0.1	0	0	4	65	0	0	21	74	0	0	0	61.659
	BHW	Weaver / PNPLA8	1.56	4	49878773	1	McClure et al. (2013), Kunz et al., 2016	46424885 – 47358350	20	4968	111731	259900	348462	105	2672	11191	1.098	-0.02911	0.00447214	6.64	-0.047816	0.00678233	8.69	-0.012971	0.00655744	-0.89	-0.234025	0.077608	28.48	0.052645	0.0371753	3.6	0.01	0.001	100	0.1	1	0	1	2345	2838	0	0	2859	3013	25	75	35	6757.47
								48688283 – 53267467	81	4419	90890	200537	277242	2	4	507	0.00032	-0.16408	0.02104	10.89	-0.162443	0.021179	10.5	-0.199849	0.138248	0.01	-0.129252	0.551928	-0.55	-0.286308	0.18912	6.94	0.001	0.01	100	100	1	0	0	168	331	0	0	2	6	0	0	0	281.78
	BHD	SDM / SPAST	2.19	11	14742058		Hafner et al. (1993), Thomsen et al. (2010)	14523442 – 15562180	20	4826	101524	234552	318000	3	149	417	0.00037	-0.23918	0.00046	20.72	-0.468336	0.000323	22.39	-0.172396	0.000684	7.47	-0.51	0.1635	1.7	-0.34	0.0143	6.5	0.001	0.001	0.001	100	1	0	0	2	88	0	0	107	217	0	0	3	209.7
								13037167 – 16820196	77	4138	80713	172458	243259	2	81	348	0.0002	-0.46022	0.01065	79.92	-0.479907	0.008766	62.61	-0.40895	0.027738	17.88	-0.499618	0.414055	0.28	-0.899691	0.031886	54.03	0.001	0.001	0.001	100	0.001	0	0	4	236	0	0	9	96	0	0	3	49.194
Angus	AH.1.27			1	27,786,985–29,095,768		Hoff et al. 2017	27284985 – 27324745	2	5130	112823	269596	358527	79	1585	9532	0.38	-0.3733	0.00316228	1315.79	-0.436331	0.0034641	1014.87	-0.301168	0.00608276	379.9	-0.979948	0.0196723	83.13	-0.617043	0.0108628	468.38	0.001	0.001	0.001	0.001	0.001	0	0	321	4682	0	0	883	3493	1	20	132	3184.2
								27786985 – 29095768	28	4674	103544	241036	323699	8	237	418	0.00043	-0.41223	0.01361	71.35	-0.357942	0.048697	5.97	-0.417802	0.014656	64.31	-0.320689	0.49648	-0.02	-0.795623	0.054353	52.08	0.001	0.001	0.001	100	0.001	0	0	6	45	0	0	29	337	0	1	0	106.865
								27786985 – 29095768	28	4674	103544	241036	323699	2	32	368	0.00016	-0.25973	0.02223	21.61	-0.213676	0.028836	9.33	-0.349823	0.032773	13.3	-0.151528	0.546044	-0.44	-0.482612	0.140312	16.19	0.001	0.001	0.001	100	0.1	0	0	71	179	0	0	17	101	0	0	0	176.694
	AH.4.82			4	82,467,969–83,996,686			83802875 – 84920100	20	4808	104511	237107	322762	8	100	1175	0.074	-0.17437	0.00018	30.31	-0.177128	0.0141774	27.65	-0.148396	0.0403113	1.78	0.149579	0.452175	-0.27	-0.401434	0.147543	47.25	0.001	0.001	100	100	0.01	0	0	333	702	0	0	47	89	2	0	2	647.11
								82496288 – 83996686	36	4649	99511	221821	304649	13	266	780	0.00089	-0.12341	0.01753	9.23	-0.088509	0.04344	-0.09	-0.130566	0.018877	8.55	-0.109637	0.529971	-0.62	-0.207887	0.201199	5.34	0.01	100	0.01	100	5	0	0	50	72	0	0	243	415	0	0	0	449.319
	AH.8.62			8	62,040,920–63,000,189			62108589 – 62216452	2	5216	115772	275100	366235	15	266	1669	0.061	-0.38181	0.00774597	239.33	-0.349048	0.0143527	73.09	-0.401664	0.00916515	167.04	-0.702301	0.263655	5.44	-0.679763	0.0378946	115.98	0.001	0.001	0.001	0.01	0.001	0	0	95	532	0	0	102	933	0	0	7	527.85
								62040920 – 62940921	18	4960	107658	249235	336242	2	32	232	0.00011	-0.31545	0.02453	20.99	-0.252643	0.045479	4.37	-0.350951	0.0288	16.47	-0.158692	0.550675	-0.33	-0.603521	0.11635	16.59	0.001	0.01	0.001	100	0.1	0	0	21	66	0	0	21	124	0	0	0	96.118
	AH.12.59			12	59,989,293–61,258,655			60040871 – 60238497	4	5107	113152	272015	359402	3	119	507	0.023	-0.40598	0.0126491	83.15	-0.457944	0.0399124	5.26	-0.401225	0.0138564	77.5	-0.194816	0.536271	-0.27	-0.792645	0.0581636	68.14	0.001	0.001	0.001	100	0.001	0	0	0	22	0	0	47	438	0	0	0	136.778
								62194350 – 62307557	4	5111	111519	260666	349253	6	160	1948	0.113	-0.17542	0.0109545	51.71	-0.192254	0.0115326	54.94	-0.053962	0.032187	-0.48	-0.373931	0.435751	5.73	-0.229589	0.14265	15.31	0.001	0.001	100	1	0.1	0	0	525	1183	0	0	107	133	0	0	0	1067.15
								59989293 – 61258655	20	4822	104554	239214	324417	3	50	234	0.00011	-0.3989	0.01947	36.48	-0.376801	0.109191	0.96	-0.395637	0.020054	34.95	-0.156395	0.558535	-0.23	-0.781134	0.072261	30.88	0.001	100	0.001	100	0.01	0	0	0	6	0	0	23	205	0	0	0	66.148
	AH.15.82			15	82,317,986–83,144,172			82216138 – 82260685	2	4606	90888	214823	287174	61	683	2588	0.195	-0.34025	0.00707107	284.56	-0.409831	0.00830662	197.05	-0.281982	0.011225	103.24	-0.697059	0.25694	11.25	-0.567541	0.0451996	120.24	0.001	0.001	0.001	0.01	0.01	0	0	104	1060	0	0	308	1110	0	2	4	988.807
								82317986 – 83125731	22	4558	97661	216501	297697	23	127	2803	0.00197	-0.1067	0.00927	26.54	-0.115878	0.009669	27.89	-0.032644	0.028403	-0.85	-0.421006	0.297525	15.78	-0.048762	0.117416	-0.46	0.01	0.001	100	0.1	100	0	0	963	1542	0	0	139	157	0	0	2	1633.3
	AH.17.46			17	46,514,063–47,462,424			46391190 – 46428993	2	5101	115068	271430	361391	27	409	891	0.095	-0.18933	0.0158114	27.31	-0.350665	0.0196723	37.66	-0.095479	0.0204206	3.31	-0.236007	0.537435	0.36	-0.305843	0.170259	13.98	0.001	0.001	0.1	100	1	0	0	48	278	0	0	228	337	0	0	0	479.889
								46514063 – 47462424	21	4810	106084	245634	330486	2	40	75	8e-05	-0.33127	0.04305	7.28	-0.247775	0.193645	0.12	-0.326787	0.043252	6.84	-0.156121	0.554406	-0.18	-0.636953	0.132823	5.82	0.001	100	0.001	100	0.1	0	0	0	2	0	0	12	61	0	0	0	29.509
	AH.29.43			29	43,043,207–44,243,444			34676788 – 34697118	2	5146	112445	264662	353540	127	1582	14144	0.676	-0.25191	0.00316228	822.81	-0.304709	0.004	816.63	-0.146712	0.0067082	88.05	-0.789714	0.0927685	141.47	-0.310818	0.0240416	175.98	0.001	0.001	0.001	0.001	0.001	0	0	1827	7557	0	0	1634	3003	15	46	62	6913.17
								43043207 – 44243444	34	4611	96144	212273	293439	12	169	2158	0.00118	-0.1957	0.00974	72.38	-0.225537	0.010818	72	-0.109836	0.020748	4.56	-0.294007	0.474837	3.22	-0.30225	0.145539	32.92	0.001	0.001	0.1	1	0.01	0	0	442	1167	0	0	214	335	0	0	0	1152.11
The original coordinates of the causal variant, gene or the haplotype (http://aipl.arsusda.gov/reference/recessive_haplotypes_ARR-G3.html).
Number of heterozygous. 6Parents’ genotypes. 7Offpsring genotype. 8Number of none observed expected homozygous offspring according VanRaden et al. (2011)
[truncated: 4 more columns]
