# Supplementary material for: Unravelling transmission ratio distortion across the bovine genome: identification of candidate regions for reproduction defects
Source: BMC Genomics. 2023 Jul 8;24:383. doi: 10.1186/s12864-023-09455-6 (PMC10329377; doi:10.1186/s12864-023-09455-6)
Supplement: Supplementary file 4 — Additional file 4: SupplementaryMaterial 4. Genes mapped within the interval of the candidate lethal TRDhaplotypes. [file 12864_2023_9455_MOESM4_ESM.xlsx]

## Sheet: Sup.Mat.4
Supplementary Material 4: Genes mapped within the interval of the candidate lethal TRD haplotypes.
TRD	Log10(Bayes factor)	Note	ID	Flags	Symbol	Entrez Gene Name	Location	Type(s)	Drug(s)
0.29	328.7	window	ENSBTAG00000020583		AASDH	aminoadipate-semialdehyde dehydrogenase	Other	enzyme
-0.11	61.4	20	ENSBTAG00000021927		AATF	apoptosis antagonizing transcription factor	Nucleus	transcription regulator
0.03	194.4	2	ENSG00000125257		ABCC4	ATP binding cassette subfamily C member 4	Plasma Membrane	transporter
-0.03	7.6	2	ENSBTAG00000021272		ABCG1	ATP binding cassette subfamily G member 1	Plasma Membrane	transporter
-0.41	144.8	10	ENSBTAG00000025809		ABHD8	abhydrolase domain containing 8	Cytoplasm	enzyme
-0.27	15.2	10	ENSBTAG00000008424		ABR	ABR activator of RhoGEF and GTPase	Cytoplasm	other
-0.11	61.4	20	ENSBTAG00000017567		ACACA	acetyl-CoA carboxylase alpha	Cytoplasm	enzyme
-0.33	637.2	10	ENSBTAG00000016158		Acan	aggrecan	Extracellular Space	other
-0.08	77.4	4	ACAP2		ACAP2	ArfGAP with coiled-coil, ankyrin repeat and PH domains 2	Nucleus	other
-0.12	393.7	4	ENSBTAG00000009856		ACAP3	ArfGAP with coiled-coil, ankyrin repeat and PH domains 3	Nucleus	transcription regulator
-0.12	29.4	4	ENSBTAG00000017258		ACSL3	acyl-CoA synthetase long chain family member 3	Cytoplasm	enzyme
-0.18	14	2	ENSBTAG00000013303		ACSS2	acyl-CoA synthetase short chain family member 2	Cytoplasm	enzyme
-0.25	354.8	7	ENSBTAG00000001735		ADAM11	ADAM metallopeptidase domain 11	Plasma Membrane	peptidase
0.1	267.3	window	ENSBTAG00000023832		ADAM8	ADAM metallopeptidase domain 8	Plasma Membrane	peptidase
-0.16	1913.1	window	ENSBTAG00000019823		ADAMTS17	ADAM metallopeptidase with thrombospondin type 1 motif 17	Extracellular Space	other
-0.19	171.9	20	ENSBTAG00000003165		ADAMTS9	ADAM metallopeptidase with thrombospondin type 1 motif 9	Extracellular Space	peptidase
0.02	6	20	ADAMTSL1		ADAMTSL1	ADAMTS like 1	Extracellular Space	other
-0.4	227.9	2	ENSBTAG00000015952		ADAP1	ArfGAP with dual PH domains 1	Nucleus	other
-0.22	25	4	ENSBTAG00000007519		ADAR	adenosine deaminase RNA specific	Nucleus	enzyme
-0.05	12	10	ENSBTAG00000026519		ADAT2	adenosine deaminase tRNA specific 2	Nucleus	enzyme
-0.26	198.4	4	ENSBTAG00000003265		ADD3	adducin 3	Cytoplasm	other
-0.45	159.6	7	ENSBTAG00000005965		ADGRA1	adhesion G protein-coupled receptor A1	Plasma Membrane	G-protein coupled receptor
-0.24	78.7	20	ENSBTAG00000006031		ADGRV1	adhesion G protein-coupled receptor V1	Plasma Membrane	G-protein coupled receptor
-0.01	27.8	window	ENSBTAG00000020928		ADPRHL1	ADP-ribosylhydrolase like 1	Other	enzyme
-0.15	59.9	4	ENSBTAG00000046919		ADPRM	ADP-ribose/CDP-alcohol diphosphatase, manganese dependent	Cytoplasm	enzyme
-0.34	47.3	7	ENSBTAG00000040253		ADRA1B	adrenoceptor alpha 1B	Plasma Membrane	G-protein coupled receptor	chlorpheniramine/methscopolamine/phenylephrine, apraclonidine, epinephrine/lidocaine, azatadine/pseudoephedrine, dobutamine, terazosine, quinidine, doxazosin, brexpiprazole, dihydroergotamine, guanethidine, tolazoline, brompheniramine/codeine/phenylpropanolamine, loratadine/pseudoephedrine, chlorpheniramine/ibuprofen/pseudoephedrine, brimonidine, dipivefrin, guanadrel, chlorpheniramine/phenylephr…
-0.14	30.9	window	ENSG00000239900		ADSL	adenylosuccinate lyase	Cytoplasm	enzyme
-0.18	34.4	2	ENSBTAG00000017085		AGA	aspartylglucosaminidase	Cytoplasm	enzyme
-0.21	112.2	2	AGAP1		AGAP1	ArfGAP with GTPase domain, ankyrin repeat and PH domain 1	Cytoplasm	enzyme
-0.12	393.7	4	ENSBTAG00000013191		AGRN	agrin	Plasma Membrane	other
-0.26	30.3	7	ENSBTAG00000037456		AHDC1	AT-hook DNA binding motif containing 1	Other	other
-0.05	12	10	ENSBTAG00000003496		AIG1	androgen induced 1	Other	other
0.23	164.4	1	ENSBTAG00000017411		AK5	adenylate kinase 5	Cytoplasm	kinase
0.03	75.2	window	ENSBTAG00000016854		AK7	adenylate kinase 7	Cytoplasm	kinase
-0.12	32.6	20	ENSBTAG00000007442		AKAP9	A-kinase anchoring protein 9	Cytoplasm	other
0.07	10.1	20	ENSBTAG00000005763		AKT1S1	AKT1 substrate 1	Cytoplasm	other
0.07	10.1	20	ENSBTAG00000000330		ALDH16A1	aldehyde dehydrogenase 16 family member A1	Cytoplasm	enzyme
-0.17	68.9	10	ENSBTAG00000002189		ALG1	ALG1 chitobiosyldiphosphodolichol beta-mannosyltransferase	Cytoplasm	enzyme
-0.47	97.8	20	ENSBTAG00000007379		ALK	ALK receptor tyrosine kinase	Plasma Membrane	kinase	gilteritinib, belizatinib, crizotinib/vemurafenib, ensartinib, alkotinib, WX-0593, crizotinib/prednisolone, brigatinib, CEP-37440, ASP3026, crizotinib/erlotinib, crizotinib/pazopanib, ALK inhibitor, PLB1003, ceritinib, crizotinib/gefitinib, CT-707, lorlatinib, alectinib, entrectinib, crizotinib/gemcitabine, crizotinib, repotrectinib
0.28	290.9	window	ENSBTAG00000010642		ALKBH8	alkB homolog 8, tRNA methyltransferase	Cytoplasm	enzyme
-0.24	117.8	7	ENSBTAG00000021933		ALOX12	arachidonate 12-lipoxygenase, 12S type	Cytoplasm	enzyme	balsalazide, masoprocol, mesalamine, sulfasalazine
-0.24	117.8	7	ENSBTAG00000031933		Alox12e	arachidonate lipoxygenase, epidermal	Cytoplasm	enzyme
-0.24	117.8	7	ENSBTAG00000011990		ALOX15	arachidonate 15-lipoxygenase	Cytoplasm	enzyme
-0.38	109.4	10	ENSBTAG00000008951		ALPL	alkaline phosphatase, biomineralization associated	Plasma Membrane	phosphatase
-0.19	461.6	10	ENSBTAG00000016275		AMDHD1	amidohydrolase domain containing 1	Cytoplasm	enzyme
-0.37	348.5	4	ENSBTAG00000003798		AMFR	autocrine motility factor receptor	Plasma Membrane	transmembrane receptor
-0.23	20.6	7	ENSBTAG00000016675		ANAPC7	anaphase promoting complex subunit 7	Nucleus	other
-0.16	8.6	20	ANG		ANG	angiogenin	Extracellular Space	enzyme
-0.16	8.6	20	ENSBTAG00000046668		Ang4	angiogenin, ribonuclease A family, member 4	Other	enzyme
-0.26	25	4	ENSBTAG00000010719		ANGPTL1	angiopoietin like 1	Plasma Membrane	other
-0.29	17.9	10	ENSBTAG00000039302		ANGPTL6	angiopoietin like 6	Extracellular Space	other
-0.12	32.6	20	ENSBTAG00000034936		ANKIB1	ankyrin repeat and IBR domain containing 1	Nucleus	transcription regulator
-0.41	144.8	10	ENSBTAG00000012592		ANKLE1	ankyrin repeat and LEM domain containing 1	Cytoplasm	enzyme
-0.1	1205.8	window	ANKMY1		ANKMY1	ankyrin repeat and MYND domain containing 1	Other	other
-0.17	68.9	10	ENSBTAG00000006593		ANKS3	ankyrin repeat and sterile alpha motif domain containing 3	Nucleus	transcription regulator
-0.14	30.9	window	ENSBTAG00000009997		ANO1	anoctamin 1	Plasma Membrane	ion channel	crofelemer
-0.41	144.8	10	ENSBTAG00000017074		ANO8	anoctamin 8	Plasma Membrane	ion channel
-0.16	17.7	10	ANXA13		ANXA13	annexin A13	Plasma Membrane	other
-0.3	271.2	2	ENSBTAG00000018119		AOAH	acyloxyacyl hydrolase	Extracellular Space	enzyme
0.07	10.1	20	ENSBTAG00000019180		AP2A1	adaptor related protein complex 2 subunit alpha 1	Cytoplasm	transporter
-0.01	0	10	ENSBTAG00000008495		AP3B2	adaptor related protein complex 3 subunit beta 2	Cytoplasm	other
-0.48	328.9	4	ENSBTAG00000007186		ARHGAP39	Rho GTPase activating protein 39	Nucleus	other
-0.18	27.3	7	ENSBTAG00000012361		ARHGEF11	Rho guanine nucleotide exchange factor 11	Cytoplasm	other
-0.04	150.7	window	ENSBTAG00000018003		ARHGEF25	Rho guanine nucleotide exchange factor 25	Cytoplasm	other
-0.48	162.6	7	ARHGEF33		ARHGEF33	Rho guanine nucleotide exchange factor 33	Other	other
-0.16	8.6	20	ENSBTAG00000013401		ARHGEF40	Rho guanine nucleotide exchange factor 40	Other	other
-0.01	1.8	10	ENSBTAG00000002728		ARID1B	AT-rich interaction domain 1B	Nucleus	transcription regulator
-0.18	66.4	20	ENSBTAG00000011828		ARID3B	AT-rich interaction domain 3B	Nucleus	transcription regulator
-0.07	45	20	ENSBTAG00000010091		ARL6	ADP ribosylation factor like GTPase 6	Cytoplasm	transporter
0.06	513.8	2	ENSBTAG00000006574		ARL8A	ADP ribosylation factor like GTPase 8A	Cytoplasm	enzyme
0.29	328.7	window	ENSBTAG00000010615		ARL9	ADP ribosylation factor like GTPase 9	Other	other
-0.11	26.6	10	ENSBTAG00000015901		ARMC1	armadillo repeat containing 1	Cytoplasm	other
-0.23	20.6	7	ENSBTAG00000005345		ARPC3	actin related protein 2/3 complex subunit 3	Cytoplasm	other
-0.24	39.5	10	ENSBTAG00000015278		ARPC5L	actin related protein 2/3 complex subunit 5 like	Cytoplasm	other
0.36	4133.1	window	ARPP21		ARPP21	cAMP regulated phosphoprotein 21	Cytoplasm	other
-0.24	117.8	7	ENSBTAG00000035587		ARRB2	arrestin beta 2	Cytoplasm	other
-0.24	78.7	20	ENSBTAG00000007116		ARRDC3	arrestin domain containing 3	Plasma Membrane	other
-0.26	129.1	10	ENSBTAG00000002452		ASCC2	activating signal cointegrator 1 complex subunit 2	Nucleus	other
-0.43	197.2	7	ENSBTAG00000002058		ASF1A	anti-silencing function 1A histone chaperone	Nucleus	other
-0.24	117.8	7	ENSBTAG00000012071		ASGR1	asialoglycoprotein receptor 1	Plasma Membrane	transmembrane receptor
-0.24	117.8	7	ENSBTAG00000025101		ASGR2	asialoglycoprotein receptor 2	Plasma Membrane	transmembrane receptor
-0.19	692.6	4	ASIC2		ASIC2	acid sensing ion channel subunit 2	Plasma Membrane	ion channel	amiloride, amiloride/hydrochlorothiazide
-0.1	5.7	7	ENSBTAG00000019983		ASXL2	ASXL transcriptional regulator 2	Extracellular Space	other
0.07	10.1	20	ENSBTAG00000003457		ATF5	activating transcription factor 5	Nucleus	transcription regulator
0.03	75.2	window	ENSBTAG00000012833		ATG2B	autophagy related 2B	Nucleus	other
-0.37	226.9	2	ENSBTAG00000009084		ATG3	autophagy related 3	Cytoplasm	enzyme
-0.29	17.9	10	ENSBTAG00000010727		ATG4D	autophagy related 4D cysteine peptidase	Cytoplasm	peptidase
-0.23	20.6	7	ENSBTAG00000001398		ATP2A2	ATPase sarcoplasmic/endoplasmic reticulum Ca2+ transporting 2	Cytoplasm	transporter
-0.07	33.4	20	ENSBTAG00000014059		ATP2B4	ATPase plasma membrane Ca2+ transporting 4	Plasma Membrane	transporter
-0.01	27.8	window	ENSBTAG00000019961		ATP4B	ATPase H+/K+ transporting subunit beta	Plasma Membrane	transporter	ilaprazole, esomeprazole magnesium, aspirin/omeprazole, tenatoprazole, clarithromycin/omeprazole, lansoprazole, AR-H047108, diclofenac/omeprazole, dexlansoprazole, AGN 201904, magnesium hydroxide/omeprazole/sodium bicarbonate, omeprazole/sodium bicarbonate, pantoprazole, esomeprazole/naproxen, rabeprazole, omeprazole
-0.04	309.7	window	ENSBTAG00000002507		ATP5F1A	ATP synthase F1 subunit alpha	Cytoplasm	transporter
-0.12	47.4	20	ENSG00000167283		ATP5MG	ATP synthase membrane subunit g	Cytoplasm	enzyme
-0.49	146.8	2	ENSG00000182220		ATP6AP2	ATPase H+ transporting accessory protein 2	Cytoplasm	transporter
-0.32	24.7	7	ENSBTAG00000016309		ATP6V1D	ATPase H+ transporting V1 subunit D	Cytoplasm	transporter
-0.03	6.6	20	ENSBTAG00000002037		ATXN7L1	ataxin 7 like 1	Other	other
0.15	1535.8	window	ENSBTAG00000009171	D	AU018091	expressed sequence AU018091	Other	other
0.15	1535.8	window	ENSBTAG00000036224	D	AU018091	expressed sequence AU018091	Other	other
0.03	8.2	window	ENSBTAG00000040392	D	AU018091	expressed sequence AU018091	Other	other
0.03	8.2	window	ENSBTAG00000036224	D	AU018091	expressed sequence AU018091	Other	other
-0.33	447.3	10	ENSBTAG00000017301		AVPR1B	arginine vasopressin receptor 1B	Plasma Membrane	G-protein coupled receptor	AVP, lypressin
