# Supplementary material for: Unravelling transmission ratio distortion across the bovine genome: identification of candidate regions for reproduction defects
Source: BMC Genomics. 2023 Jul 8;24:383. doi: 10.1186/s12864-023-09455-6 (PMC10329377; doi:10.1186/s12864-023-09455-6)
Supplement: Supplementary file 5 — Additional file 5: Supplementarymaterial 5. Canonical pathways associated with the positional candidate genesmapped within TRD regions. [file 12864_2023_9455_MOESM5_ESM.xlsx]

## Sheet: Sup.Mat.5.Canonical_Pathways
Supplementary material 5: Canonical pathways associated with the positional candidate genes mapped within TRD regions.
Canonical Pathways
Ingenuity Canonical Pathways	-log(p-value)	Ratio	Molecules
Protein Kinase A Signaling	0.211	0.00251	HIST2H3C
Glucocorticoid Receptor Signaling	0.258	0.00298	FCGR1A
Role of Macrophages, Fibroblasts and Endothelial Cells in Rheumatoid Arthritis	0.279	0.00321	FCGR1A
Sirtuin Signaling Pathway	0.299	0.00342	HIST2H3C
G-Protein Coupled Receptor Signaling	0.322	0.00369	TAAR1
cAMP-mediated signaling	0.379	0.00441	TAAR1
mTOR Signaling	0.405	0.00476	RPS12
ERK/MAPK Signaling	0.433	0.00518	HIST2H3C
Dendritic Cell Maturation	0.452	0.00546	FCGR1A
Role of NFAT in Regulation of the Immune Response	0.455	0.00552	FCGR1A
HOTAIR Regulatory Pathway	0.501	0.00629	HIST2H3C
Regulation of eIF4 and p70S6K Signaling	0.506	0.00637	RPS12
Estrogen Receptor Signaling	0.555	0.0073	HIST2H3C
Phagosome Formation	0.589	0.008	FCGR1A
p38 MAPK Signaling	0.611	0.00847	HIST2H3C
Gαs Signaling	0.648	0.00935	TAAR1
Fcγ Receptor-mediated Phagocytosis in Macrophages and Monocytes	0.698	0.0106	FCGR1A
TREM1 Signaling	0.787	0.0133	NLRP12
Transcriptional Regulatory Network in Embryonic Stem Cells	0.919	0.0185	HIST2H4A
UVB-Induced MAPK Signaling	0.935	0.0192	HIST2H3C
Systemic Lupus Erythematosus Signaling	0.986	0.0087	FCGR1A,SF3B4
EIF2 Signaling	1.01	0.00893	RPL36AL,RPS12
BAG2 Signaling Pathway	1.01	0.0233	mir-128
Role of PKR in Interferon Induction and Antiviral Response	1.03	0.0244	FCGR1A
DNA Methylation and Transcriptional Repression Signaling	1.11	0.0294	HIST2H4A
Purine Nucleotides De Novo Biosynthesis II	1.59	0.0909	GMPS
NER Pathway	1.6	0.0194	HIST2H4A,POLE2
