# Supplementary material for: Unravelling transmission ratio distortion across the bovine genome: identification of candidate regions for reproduction defects
Source: BMC Genomics. 2023 Jul 8;24:383. doi: 10.1186/s12864-023-09455-6 (PMC10329377; doi:10.1186/s12864-023-09455-6)
Supplement: Supplementary file 6 — Additional file 6: Supplementarymaterial 6. Diseases and functions associated with the positional candidate genes mapped within TRDregions. [file 12864_2023_9455_MOESM6_ESM.xlsx]

## Sheet: Sup.Mat.6.Diseases_andFunctions
Supplementary material 6: Diseases and functions associated with the positional candidate genes mapped within TRD regions.
Diseases and Bio Functions
Categories	Functions	Diseases or Functions Annotation	p-Value	Molecules	# Molecules
Cellular Development, Cellular Growth and Proliferation, Embryonic Development, Hematological System Development and Function, Hematopoiesis, Lymphoid Tissue Structure and Development, Organ Development, Organismal Development, Tissue Development	development	Development of bone marrow cells	0.00036	VNN1,NLRP12,HIST2H3C,BCHE,HIST2H4A	5
Cancer, Organismal Injury and Abnormalities	carcinoma	Carcinoma	0.00168	NLRP12,MOXD1,FCGR1A,ECT2L,HIST1H2BH,SLC33A1,OTUD7B,MTMR11,TAAR2,SLITRK3,HIST2H2AB,MGAT2,CCDC28A,PLEKHO1,NEMF,SV2A,HIST2H3C,RPS12,VNN1,H2AFJ,TAAR6,RARRES1,HIST2H2BE,ARPP21,VNN2,POLE2,GMPS,OPCML,C4orf19,HIST1H2AA,ZNF331,KLHDC2,MFSD1,ZBTB7C,LRR1,RELL1,KLHDC1,SLC18B1,C3orf33,DNAAF2,PCDH20,mir-128,REPS1,VPS45,BCHE,TAAR5,TAAR8,RPL36AL,TAAR1,SF3B4	50
Neurological Disease, Organismal Injury and Abnormalities	encephalopathy	Severe encephalopathy	0.00215	FCGR1A,BCHE	2
Antigen Presentation, Cell-To-Cell Signaling and Interaction, Inflammatory Response	antigen presentation	Antigen presentation of macrophages	0.00237	FCGR1A	1
Hereditary Disorder, Neurological Disease, Organismal Injury and Abnormalities, Skeletal and Muscular Disorders	autosomal dominant spastic paraplegia type 42	Autosomal dominant spastic paraplegia type 42	0.00237	SLC33A1	1
Developmental Disorder, Hematological Disease, Hereditary Disorder, Immunological Disease, Organismal Injury and Abnormalities	autosomal recessive severe congenital neutropenia 5	Autosomal recessive severe congenital neutropenia 5	0.00237	VPS45	1
Auditory Disease, Developmental Disorder, Hereditary Disorder, Neurological Disease, Ophthalmic Disease, Organismal Injury and Abnormalities	congenital cataracts, hearing loss, and neurodegeneration	Congenital cataracts, hearing loss, and neurodegeneration	0.00237	SLC33A1	1
Developmental Disorder, Hereditary Disorder, Metabolic Disease, Organismal Injury and Abnormalities	congenital disorders of glycosylation type 2a	Congenital disorders of glycosylation type 2a	0.00237	MGAT2	1
Cellular Development, Cellular Growth and Proliferation, Connective Tissue Development and Function, Embryonic Development, Hematological System Development and Function, Hematopoiesis, Lymphoid Tissue Structure and Development, Organ Development, Organismal Development, Skeletal and Muscular System Development and Function, Tissue Development	chondrogenesis	Delay in initiation of chondrogenesis of bone marrow stromal cells	0.00237	VNN1	1
Hereditary Disorder, Immunological Disease, Organismal Injury and Abnormalities	familial CD64 phagocytic deficiency	Familial CD64 phagocytic deficiency	0.00237	FCGR1A	1
Dermatological Diseases and Conditions, Hereditary Disorder, Inflammatory Disease, Organismal Injury and Abnormalities	familial cold autoinflammatory syndrome 2	Familial cold autoinflammatory syndrome 2	0.00237	NLRP12	1
Behavior	fighting	Fighting	0.00237	BCHE	1
Developmental Disorder, Hereditary Disorder, Metabolic Disease, Organismal Injury and Abnormalities	fluoride-resistant II butyrylcholinesterase deficiency	Fluoride-resistant II butyrylcholinesterase deficiency	0.00237	BCHE	1
Developmental Disorder, Hereditary Disorder, Metabolic Disease, Organismal Injury and Abnormalities	Japanese type fluoride-resistant butyrylcholinesterase deficiency	Japanese type fluoride-resistant butyrylcholinesterase deficiency	0.00237	BCHE	1
Cancer, Organismal Injury and Abnormalities, Renal and Urological Disease	renal cancer	Malignant renal cancer	0.00237	ZBTB7C	1
Connective Tissue Disorders, Developmental Disorder, Hereditary Disorder, Organismal Injury and Abnormalities, Skeletal and Muscular Disorders	Nager syndrome	Nager syndrome	0.00237	SF3B4	1
Hereditary Disorder, Neurological Disease, Organismal Injury and Abnormalities, Psychological Disorders	neurodegeneration with brain iron accumulation 7	Neurodegeneration with brain iron accumulation 7	0.00237	REPS1	1
Respiratory Disease	postanesthetic apnea	Postanesthetic apnea	0.00237	BCHE	1
Developmental Disorder, Hereditary Disorder, Organismal Injury and Abnormalities, Respiratory Disease	primary ciliary dyskinesia type 10	Primary ciliary dyskinesia type 10	0.00237	DNAAF2	1
Cardiovascular System Development and Function, Cellular Development, Organismal Development, Tissue Development	transdifferentiation	Transdifferentiation of aortic ring tissue	0.00237	VNN1	1
Cancer, Organismal Injury and Abnormalities	abdominal neoplasm	Abdominal neoplasm	0.00314	HIST1H2AA,NLRP12,MOXD1,ZNF331,FCGR1A,ECT2L,KLHDC2,MFSD1,ZBTB7C,LRR1,RELL1,HIST1H2BH,SLC18B1,SLC33A1,C3orf33,OTUD7B,MTMR11,TAAR2,SLITRK3,HIST2H2AB,MGAT2,CCDC28A,PCDH20,PLEKHO1,NEMF,mir-128,SV2A,REPS1,VPS45,BCHE,HIST2H3C,RPS12,VNN1,H2AFJ,TAAR6,RARRES1,TAAR5,HIST2H2BE,ARPP21,TAAR8,VNN2,POLE2,GMPS,RPL36AL,TAAR1,OPCML,C4orf19,SF3B4	48
Cardiovascular Disease, Organismal Injury and Abnormalities	calcification	Calcification of aortic ring tissue	0.00474	VNN1	1
Cell Death and Survival, Cellular Function and Maintenance	clearance	Clearance of Salmonella typhimurium SL1344	0.00474	NLRP12	1
Drug Metabolism	hydrolysis	Hydrolysis of cocaine	0.00474	BCHE	1
Neurological Disease, Organismal Injury and Abnormalities	post-traumatic epilepsy	Post-traumatic epilepsy	0.00474	SV2A	1
Organismal Functions	rotation	Rotation by rodents	0.00474	TAAR1	1
Cancer, Organismal Injury and Abnormalities	abdominal carcinoma	Abdominal carcinoma	0.00513	HIST1H2AA,NLRP12,MOXD1,ZNF331,FCGR1A,ECT2L,KLHDC2,MFSD1,ZBTB7C,LRR1,RELL1,SLC18B1,SLC33A1,C3orf33,OTUD7B,MTMR11,TAAR2,SLITRK3,HIST2H2AB,MGAT2,CCDC28A,PCDH20,PLEKHO1,NEMF,mir-128,SV2A,REPS1,VPS45,BCHE,HIST2H3C,RPS12,VNN1,H2AFJ,TAAR6,TAAR5,HIST2H2BE,ARPP21,TAAR8,VNN2,POLE2,GMPS,RPL36AL,TAAR1,OPCML,C4orf19,SF3B4	46
Cellular Development, Cellular Growth and Proliferation, Embryonic Development, Hematological System Development and Function, Hematopoiesis, Lymphoid Tissue Structure and Development, Organ Development, Organismal Development, Tissue Development	megakaryocytopoiesis	Megakaryocytopoiesis	0.00573	BCHE,HIST2H3C,HIST2H4A	3
Cancer, Organismal Injury and Abnormalities	abdominal cancer	Abdominal cancer	0.00578	HIST1H2AA,NLRP12,MOXD1,ZNF331,FCGR1A,ECT2L,KLHDC2,MFSD1,ZBTB7C,LRR1,RELL1,SLC18B1,SLC33A1,C3orf33,OTUD7B,MTMR11,TAAR2,SLITRK3,HIST2H2AB,MGAT2,CCDC28A,PCDH20,PLEKHO1,NEMF,mir-128,SV2A,REPS1,VPS45,BCHE,HIST2H3C,RPS12,VNN1,H2AFJ,TAAR6,RARRES1,TAAR5,HIST2H2BE,ARPP21,TAAR8,VNN2,POLE2,GMPS,RPL36AL,TAAR1,OPCML,C4orf19,SF3B4	47
Cardiovascular Disease, Cell Death and Survival, Connective Tissue Disorders, Hematological Disease, Organismal Injury and Abnormalities	severe hemolytic anemia	Severe hemolytic anemia	0.0071	FCGR1A	1
Inflammatory Disease, Neurological Disease, Skeletal and Muscular Disorders	multiple sclerosis	Multiple Sclerosis	0.00718	SV2A,FCGR1A,POLE2,BCHE	4
Connective Tissue Disorders, Organismal Injury and Abnormalities, Skeletal and Muscular Disorders	osteolysis	Osteolysis	0.00782	VNN1,NLRP12	2
Cellular Assembly and Organization, DNA Replication, Recombination, and Repair	formation	Formation of nucleosomes	0.00837	HIST2H3C,HIST2H4A	2
Cancer, Organismal Injury and Abnormalities	extracranial solid tumor	Extracranial solid tumor	0.00855	NLRP12,MOXD1,FCGR1A,ECT2L,HIST1H2BH,SLC33A1,OTUD7B,MTMR11,TAAR2,SLITRK3,HIST2H2AB,MGAT2,CCDC28A,PLEKHO1,NEMF,SV2A,HIST2H3C,RPS12,VNN1,H2AFJ,TAAR6,RARRES1,HIST2H2BE,ARPP21,VNN2,POLE2,GMPS,OPCML,C4orf19,HIST1H2AA,ZNF331,KLHDC2,MFSD1,ZBTB7C,LRR1,RELL1,KLHDC1,SLC18B1,C3orf33,DNAAF2,PCDH20,mir-128,REPS1,VPS45,BCHE,TAAR5,TAAR8,RPL36AL,TAAR1,SF3B4	50
Cell Death and Survival	apoptosis	Apoptosis of Th17 cells	0.00945	FCGR1A	1
Infectious Diseases, Inflammatory Disease, Ophthalmic Disease, Organismal Injury and Abnormalities	bacterial conjunctivitis	Bacterial conjunctivitis	0.00945	RPS12	1
Cellular Assembly and Organization	fusion	Fusion of endocytotic vesicle	0.00945	STX7	1
Cellular Development, Cellular Growth and Proliferation, Connective Tissue Development and Function, Skeletal and Muscular System Development and Function, Tissue Development	osteogenesis	Osteogenesis of osteoblasts	0.00945	PLEKHO1	1
Connective Tissue Disorders, Organismal Injury and Abnormalities, Skeletal and Muscular Disorders	osteolysis	Osteolysis of calvaria	0.00945	NLRP12	1
Immunological Disease, Inflammatory Disease, Organismal Injury and Abnormalities	size	Size of granuloma	0.00945	NLRP12	1
Nucleic Acid Metabolism, Small Molecule Biochemistry	synthesis	Synthesis of GMP	0.00945	GMPS	1
Cellular Assembly and Organization, Cellular Function and Maintenance, Molecular Transport	exocytosis	Exocytosis of vesicles	0.00952	SV2A,STX7	2
Cancer, Hematological Disease, Immunological Disease, Organismal Injury and Abnormalities	Langerhans cell histiocytosis	Langerhans cell histiocytosis	0.00952	FCGR1A,POLE2	2
Cell-To-Cell Signaling and Interaction, Cellular Assembly and Organization, Nervous System Development and Function, Tissue Morphology	density	Density of inhibitory synapse	0.0118	SLITRK3	1
Cellular Assembly and Organization, Neurological Disease, Organismal Development, Tissue Development	development	Development of amyloid-beta plaques	0.0118	BCHE	1
Cellular Development, Nervous System Development and Function, Tissue Development	differentiation	Differentiation of striatal neurons	0.0118	ARPP21	1
Neurological Disease, Organismal Injury and Abnormalities	epilepsy with continuous spike-wave during slow wave sleep	Epilepsy with continuous spike-wave during slow wave sleep	0.0118	SV2A	1
Inflammatory Response, Organismal Injury and Abnormalities, Reproductive System Disease	inflammation	Inflammation of prostate gland	0.0118	SLC33A1	1
Gastrointestinal Disease, Organismal Injury and Abnormalities	late onset therapy-associated diarrhea	Late onset therapy-associated diarrhea	0.0118	RPS12	1
Cell-To-Cell Signaling and Interaction, Nervous System Development and Function	recognition	Recognition of neurons	0.0118	OPCML	1
Immunological Disease	hypersensitivity reaction type II	Hypersensitivity reaction type II	0.0141	FCGR1A	1
Connective Tissue Disorders, Inflammatory Disease, Inflammatory Response, Organismal Injury and Abnormalities, Skeletal and Muscular Disorders	inflammation	Inflammation of knee joint	0.0141	FCGR1A	1
Immunological Disease, Inflammatory Disease, Organismal Injury and Abnormalities	quantity	Quantity of granuloma	0.0141	NLRP12	1
Cancer, Hematological Disease, Immunological Disease, Organismal Injury and Abnormalities	acute myeloid leukemia	Refractory acute myeloid leukemia	0.0148	POLE2,RPS12	2
Metabolic Disease, Neurological Disease, Organismal Injury and Abnormalities, Psychological Disorders	Alzheimer disease	Moderate Alzheimer disease	0.0165	BCHE	1
Cell-To-Cell Signaling and Interaction, Cellular Function and Maintenance, Humoral Immune Response, Inflammatory Response	phagocytosis	Phagocytosis of lymphoma cell lines	0.0165	FCGR1A	1
Cellular Assembly and Organization, Cellular Function and Maintenance	receptor-mediated endocytosis	Receptor-mediated endocytosis of vesicles	0.0165	REPS1	1
Metabolic Disease, Neurological Disease, Organismal Injury and Abnormalities, Psychological Disorders	Alzheimer disease	Severe Alzheimer disease	0.0165	BCHE	1
Skeletal and Muscular System Development and Function	grip strength	Grip strength	0.017	SLC33A1,MGAT2	2
Neurological Disease, Organismal Injury and Abnormalities	myoclonic seizure	Myoclonic seizure	0.0178	FCGR1A,SV2A	2
Inflammatory Response	adaptive immune response	Adaptive immune response	0.0181	FCGR1A,OTUD7B	2
Inflammatory Disease, Ophthalmic Disease, Organismal Injury and Abnormalities	conjunctivitis	Conjunctivitis	0.0181	SLC33A1,RPS12	2
Organ Morphology, Organismal Injury and Abnormalities, Respiratory Disease, Respiratory System Development and Function, Tissue Morphology	abnormal morphology	Abnormal morphology of tracheal ciliated epithelium	0.0188	DNAAF2	1
Cell-To-Cell Signaling and Interaction, Connective Tissue Development and Function	activation	Activation of synovial fibroblasts	0.0188	FCGR1A	1
Cell Death and Survival	apoptosis	Apoptosis of Th1 cells	0.0188	FCGR1A	1
Cellular Assembly and Organization	binding	Binding of telomeres	0.0188	HIST2H2BE	1
Cellular Assembly and Organization	fusion	Fusion of late endosomes	0.0188	STX7	1
Cell-To-Cell Signaling and Interaction, Inflammatory Response	response	Response of mast cells	0.0188	FCGR1A	1
Gastrointestinal Disease	digestion	Abnormal digestion of food	0.0211	MGAT2	1
Lipid Metabolism, Molecular Transport, Small Molecule Biochemistry	absorption	Absorption of triacylglycerol	0.0211	MGAT2	1
Connective Tissue Disorders, Dermatological Diseases and Conditions, Hematological Disease, Immunological Disease, Organismal Injury and Abnormalities	immune thrombocytopenic purpura	Acute immune thrombocytopenic purpura	0.0211	FCGR1A	1
Connective Tissue Disorders, Dermatological Diseases and Conditions, Hematological Disease, Immunological Disease, Organismal Injury and Abnormalities	immune thrombocytopenic purpura	Chronic immune thrombocytopenic purpura	0.0211	FCGR1A	1
Cellular Compromise, Cellular Function and Maintenance	endoplasmic reticulum stress response	Endoplasmic reticulum stress response of embryonic cell lines	0.0211	MGAT2	1
Cell Morphology, Cellular Assembly and Organization, Cellular Function and Maintenance	extension	Extension of pseudopodia	0.0211	FCGR1A	1
Inflammatory Disease, Neurological Disease, Skeletal and Muscular Disorders	highly active relapsing multiple sclerosis	Highly active relapsing multiple sclerosis	0.0211	POLE2	1
Hematological Disease, Immunological Disease, Metabolic Disease, Organismal Injury and Abnormalities	immunoglobulin G deficiency	Immunoglobulin G deficiency	0.0211	FCGR1A	1
Organismal Injury and Abnormalities, Respiratory Disease	sinopulmonary infection	Recurrent sinopulmonary infection	0.0211	FCGR1A	1
Cell Death and Survival, Inflammatory Response	antibody-dependent cell-mediated cytotoxic reaction	Antibody-dependent cell-mediated cytotoxic reaction	0.0235	FCGR1A	1
Cell-To-Cell Signaling and Interaction, Hematological System Development and Function, Immune Cell Trafficking, Inflammatory Response	binding	Binding of monocyte-derived macrophages	0.0235	FCGR1A	1
Developmental Disorder, Hematological Disease, Hereditary Disorder, Immunological Disease, Metabolic Disease, Organismal Injury and Abnormalities	congenital agammaglobulinemia	Congenital agammaglobulinemia	0.0235	FCGR1A	1
Cell Signaling	dopamine receptor, adenylate cyclase activating pathway	Dopamine receptor, adenylate cyclase activating pathway	0.0235	TAAR1	1
Cellular Compromise, Cellular Function and Maintenance	endoplasmic reticulum stress response	Endoplasmic reticulum stress response of kidney cell lines	0.0235	MGAT2	1
Cellular Assembly and Organization, DNA Replication, Recombination, and Repair	generation	Generation of DNA damage focus	0.0235	SF3B4	1
Immunological Disease, Inflammatory Disease, Neurological Disease	Guillain-Barré syndrome	Guillain-Barré syndrome	0.0235	FCGR1A	1
Cancer, Organismal Injury and Abnormalities, Reproductive System Disease	lobular breast carcinoma in situ	Lobular breast carcinoma in situ	0.0235	OTUD7B	1
Cell-To-Cell Signaling and Interaction, Small Molecule Biochemistry	metabolism	Metabolism of acetylcholine	0.0235	BCHE	1
Small Molecule Biochemistry	metabolism	Metabolism of choline	0.0235	BCHE	1
Inflammatory Response	mucosal immunity	Mucosal immunity	0.0235	OTUD7B	1
Infectious Diseases, Inflammatory Disease, Neurological Disease	postpoliomyelitis syndrome	Postpoliomyelitis syndrome	0.0235	FCGR1A	1
Hematological Disease, Immunological Disease, Metabolic Disease, Organismal Injury and Abnormalities	hypogammaglobulinemia	Severe hypogammaglobulinemia	0.0235	FCGR1A	1
Nucleic Acid Metabolism, Small Molecule Biochemistry	synthesis	Synthesis of purine base	0.0235	GMPS	1
Immunological Disease, Neurological Disease, Skeletal and Muscular Disorders	myasthenia gravis	Myasthenia gravis	0.0253	FCGR1A,BCHE	2
Cell-To-Cell Signaling and Interaction, Drug Metabolism, Molecular Transport, Small Molecule Biochemistry	abnormal quantity	Abnormal quantity of norepinephrine	0.0258	TAAR1	1
Cellular Compromise, Cellular Function and Maintenance	endoplasmic reticulum stress response	Endoplasmic reticulum stress response of epithelial cell lines	0.0258	MGAT2	1
Cardiovascular Disease, Cell Death and Survival, Connective Tissue Disorders, Hematological Disease, Organismal Injury and Abnormalities	fetal erythroblastosis	Fetal erythroblastosis	0.0258	FCGR1A	1
Inflammatory Response, Organismal Injury and Abnormalities, Renal and Urological Disease	inflammation	Inflammation of urinary bladder	0.0258	SLC33A1	1
Metabolic Disease, Neurological Disease, Organismal Injury and Abnormalities, Psychological Disorders	Alzheimer disease	Mild Alzheimer disease	0.0258	BCHE	1
Nutritional Disease	exogenous obesity	Refractory exogenous obesity	0.0258	TAAR1	1
Hereditary Disorder, Neurological Disease, Organismal Injury and Abnormalities, Psychological Disorders	Unverricht-Lundborg syndrome	Unverricht-Lundborg syndrome	0.0258	FCGR1A	1
Infectious Diseases, Respiratory Disease	whooping cough	Whooping cough	0.0258	FCGR1A	1
Neurological Disease, Skeletal and Muscular Disorders	paralysis	Paralysis	0.0267	SLC33A1,BCHE,MGAT2	3
Cellular Function and Maintenance	receptor-mediated endocytosis	Receptor-mediated endocytosis	0.0267	FCGR1A,REPS1,SF3B4	3
Cancer, Gastrointestinal Disease, Organismal Injury and Abnormalities	large intestine neoplasm	Large intestine neoplasm	0.0268	HIST1H2AA,NLRP12,MOXD1,ZNF331,FCGR1A,ECT2L,KLHDC2,MFSD1,ZBTB7C,LRR1,RELL1,SLC18B1,SLC33A1,C3orf33,OTUD7B,MTMR11,TAAR2,SLITRK3,MGAT2,CCDC28A,PCDH20,mir-128,SV2A,REPS1,VPS45,BCHE,RPS12,VNN1,TAAR6,HIST2H2BE,ARPP21,VNN2,POLE2,GMPS,RPL36AL,TAAR1,OPCML,C4orf19,SF3B4	39
Connective Tissue Disorders, Dermatological Diseases and Conditions, Hematological Disease, Organismal Injury and Abnormalities	chronic idiopathic thrombocytopenic purpura	Chronic idiopathic thrombocytopenic purpura	0.0281	FCGR1A	1
Cancer, Dermatological Diseases and Conditions, Hematological Disease, Immunological Disease, Organismal Injury and Abnormalities	cutaneous mastocytosis	Cutaneous mastocytosis	0.0281	POLE2	1
Connective Tissue Disorders, Hematological Disease, Immunological Disease, Organismal Injury and Abnormalities	neonatal alloimmune thrombocytopenia	Neonatal alloimmune thrombocytopenia	0.0281	FCGR1A	1
Inflammatory Disease, Inflammatory Response, Neurological Disease, Organismal Injury and Abnormalities	encephalitis	Severe encephalitis	0.0281	FCGR1A	1
Cancer, Hematological Disease, Immunological Disease, Organismal Injury and Abnormalities	smouldering mastocytosis	Smouldering mastocytosis	0.0281	POLE2	1
Inflammatory Disease, Neurological Disease, Organismal Injury and Abnormalities	transverse myelitis	Transverse myelitis	0.0281	FCGR1A	1
Neurological Disease, Organismal Injury and Abnormalities, Psychological Disorders	traumatic brain injury	Traumatic brain injury	0.029	SV2A,BCHE	2
Cancer, Gastrointestinal Disease, Organismal Injury and Abnormalities	large intestine adenocarcinoma	Large intestine adenocarcinoma	0.0298	HIST1H2AA,NLRP12,MOXD1,ZNF331,FCGR1A,ECT2L,KLHDC2,MFSD1,ZBTB7C,LRR1,SLC18B1,SLC33A1,C3orf33,OTUD7B,MTMR11,TAAR2,SLITRK3,MGAT2,CCDC28A,PCDH20,SV2A,REPS1,VPS45,BCHE,RPS12,VNN1,TAAR6,HIST2H2BE,ARPP21,VNN2,POLE2,GMPS,RPL36AL,TAAR1,OPCML,C4orf19,SF3B4	37
Immunological Disease, Neurological Disease, Skeletal and Muscular Disorders	generalized myasthenia gravis	Generalized myasthenia gravis	0.0304	FCGR1A	1
Infectious Diseases	infection	Infection by Salmonella enterica subsp. enterica serovar Typhimurium	0.0304	NLRP12	1
Inflammatory Disease, Inflammatory Response, Neurological Disease, Organismal Injury and Abnormalities	encephalitis	Progressive encephalitis	0.0304	FCGR1A	1
Protein Synthesis	quantity	Quantity of IL-17a in blood	0.0304	SLC33A1	1
Protein Synthesis	quantity	Quantity of IL-18 in blood	0.0304	SLC33A1	1
Cancer, Hematological Disease, Immunological Disease, Organismal Injury and Abnormalities	hairy cell leukemia	Relapsed hairy cell leukemia	0.0304	POLE2	1
Organismal Injury and Abnormalities, Renal and Urological Disease	steroid dependent nephrotic syndrome	Steroid dependent nephrotic syndrome	0.0304	FCGR1A	1
Cancer, Hematological Disease, Immunological Disease, Organismal Injury and Abnormalities	hairy cell leukemia variant	Symptomatic stage hairy cell leukemia variant	0.0304	POLE2	1
Connective Tissue Disorders, Hematological Disease, Immunological Disease, Organismal Injury and Abnormalities	immune thrombocytopenia	Immune thrombocytopenia	0.0315	VNN1,FCGR1A	2
Gastrointestinal Disease, Hepatic System Disease, Organismal Injury and Abnormalities	liver lesion	Liver lesion	0.0322	NLRP12,MOXD1,ECT2L,FCGR1A,KLHDC2,ZBTB7C,RELL1,HIST1H2BH,C3orf33,OTUD7B,MTMR11,SLITRK3,MGAT2,PCDH20,PLEKHO1,SV2A,REPS1,VPS45,BCHE,TAAR5,HIST2H2BE,TAAR8,GMPS,RPL36AL,OPCML,SF3B4	26
Behavior	social behavior	Social behavior	0.0335	TAAR5,BCHE	2
Cardiovascular Disease, Connective Tissue Disorders, Dermatological Diseases and Conditions, Immunological Disease, Inflammatory Disease, Organismal Injury and Abnormalities, Skeletal and Muscular Disorders	systemic sclerosis	Systemic sclerosis	0.0345	mir-128,FCGR1A	2
Inflammatory Disease, Neurological Disease	chronic inflammatory demyelinating polyradiculoneuropathy	Chronic inflammatory demyelinating polyradiculoneuropathy	0.035	FCGR1A	1
Inflammatory Disease, Ophthalmic Disease, Organismal Injury and Abnormalities	chronic uveitis	Chronic uveitis	0.035	RPS12	1
Hematological Disease, Hereditary Disorder, Immunological Disease, Organismal Injury and Abnormalities	hyper-igm immunodeficiency syndrome	Hyper-igm immunodeficiency syndrome	0.035	FCGR1A	1
Cancer, Hematological Disease, Immunological Disease, Organismal Injury and Abnormalities	indolent systemic mastocytosis	Indolent systemic mastocytosis	0.035	POLE2	1
Cancer, Hematological Disease, Immunological Disease, Organismal Injury and Abnormalities	inv(3) positive acute myeloid leukemia	Inv(3) positive acute myeloid leukemia	0.035	POLE2	1
Cellular Movement, Skeletal and Muscular System Development and Function	migration	Migration of myoblasts	0.035	PLEKHO1	1
Infectious Diseases	neonatal sepsis	Neonatal sepsis	0.035	FCGR1A	1
Inflammatory Disease, Inflammatory Response, Neurological Disease, Organismal Injury and Abnormalities	Rasmussen encephalitis	Rasmussen encephalitis	0.035	FCGR1A	1
Neurological Disease	tic disorder	Tic disorder	0.035	SV2A	1
Cancer, Hematological Disease, Immunological Disease, Organismal Injury and Abnormalities	de novo unfavorable cytogenetic risk acute myeloid leukemia	De novo unfavorable cytogenetic risk acute myeloid leukemia	0.0373	POLE2	1
Gastrointestinal Disease, Hepatic System Disease, Metabolic Disease, Neurological Disease, Organismal Injury and Abnormalities	hepatic encephalopathy	Hepatic encephalopathy	0.0373	RPS12	1
Dermatological Diseases and Conditions, Gastrointestinal Disease, Immunological Disease, Organismal Injury and Abnormalities	Stevens-Johnson syndrome	Severe Stevens-Johnson syndrome	0.0373	FCGR1A	1
Dermatological Diseases and Conditions, Organismal Injury and Abnormalities	acute generalized exanthematous pustulosis	Severe acute generalized exanthematous pustulosis	0.0373	FCGR1A	1
Dermatological Diseases and Conditions, Hematological Disease, Immunological Disease, Organismal Injury and Abnormalities	drug-induced hypersensitivity syndrome	Severe drug-induced hypersensitivity syndrome	0.0373	FCGR1A	1
Dermatological Diseases and Conditions, Organismal Injury and Abnormalities	toxic epidermal necrolysis	Severe toxic epidermal necrolysis	0.0373	FCGR1A	1
Cancer, Gastrointestinal Disease, Hepatic System Disease, Organismal Injury and Abnormalities	liver tumor	Liver tumor	0.0375	NLRP12,MOXD1,ECT2L,KLHDC2,ZBTB7C,RELL1,HIST1H2BH,C3orf33,OTUD7B,MTMR11,SLITRK3,MGAT2,PCDH20,PLEKHO1,SV2A,REPS1,VPS45,BCHE,TAAR5,HIST2H2BE,TAAR8,GMPS,RPL36AL,OPCML,SF3B4	25
Inflammatory Disease, Neurological Disease, Skeletal and Muscular Disorders	multiple sclerosis	Relapsed multiple sclerosis	0.0376	FCGR1A,POLE2	2
Neurological Disease	progressive motor neuropathy	Progressive motor neuropathy	0.0377	SV2A,FCGR1A,ARPP21,POLE2,BCHE	5
Hematological System Development and Function, Inflammatory Response, Tissue Morphology	quantity	Quantity of neutrophils	0.0393	SLC33A1,NLRP12,FCGR1A	3
Cancer, Hematological Disease, Immunological Disease, Organismal Injury and Abnormalities	favorable-risk acute myeloid leukemia	Favorable-risk acute myeloid leukemia	0.0396	POLE2	1
Connective Tissue Development and Function, Embryonic Development, Organ Development, Organismal Development, Skeletal and Muscular System Development and Function, Tissue Development	formation	Formation of tibia	0.0396	PLEKHO1	1
Inflammatory Response	memory immune response	Memory immune response	0.0396	FCGR1A	1
Lipid Metabolism, Small Molecule Biochemistry	storage	Storage of triacylglycerol	0.0396	MGAT2	1
Hematological Disease, Hereditary Disorder, Immunological Disease, Metabolic Disease, Organismal Injury and Abnormalities	X-linked agammaglobulinemia	X-linked agammaglobulinemia	0.0396	FCGR1A	1
Cancer, Hematological Disease, Immunological Disease, Organismal Injury and Abnormalities	diffuse small-cell lymphoma	Diffuse small-cell lymphoma	0.0402	HIST1H2AA,OTUD7B,ARPP21,POLE2,BCHE	5
Inflammatory Disease, Neurological Disease, Ophthalmic Disease, Organismal Injury and Abnormalities	Devic syndrome	Devic syndrome	0.0418	FCGR1A	1
Connective Tissue Disorders, Developmental Disorder, Organismal Injury and Abnormalities, Skeletal and Muscular Disorders	kyphoscoliosis	Kyphoscoliosis	0.0418	MGAT2	1
Cardiovascular Disease, Developmental Disorder, Gastrointestinal Disease	situs ambiguus	Situs ambiguus	0.0418	DNAAF2	1
Lipid Metabolism, Small Molecule Biochemistry	synthesis	Synthesis of arachidonic acid	0.0418	FCGR1A	1
Cancer, Hematological Disease, Immunological Disease, Organismal Injury and Abnormalities	systemic mastocytosis	Advanced systemic mastocytosis	0.0441	POLE2	1
Dermatological Diseases and Conditions, Immunological Disease, Organismal Injury and Abnormalities	bullous pemphigoid	Bullous pemphigoid	0.0441	FCGR1A	1
Cancer, Hematological Disease, Immunological Disease, Organismal Injury and Abnormalities	acute myeloid leukemia	Chemoresistant acute myeloid leukemia	0.0441	RPS12	1
Cellular Development, Skeletal and Muscular System Development and Function	differentiation	Differentiation of bone cell lines	0.0441	mir-128	1
Cellular Development, Embryonic Development, Nervous System Development and Function, Organismal Development, Tissue Development	differentiation	Differentiation of neuroblasts	0.0441	BCHE	1
Connective Tissue Disorders, Hereditary Disorder, Organismal Injury and Abnormalities, Skeletal and Muscular Disorders	multicentric carpotarsal osteolysis syndrome	Multicentric carpotarsal osteolysis syndrome	0.0441	VNN1	1
Cancer, Hematological Disease, Immunological Disease, Organismal Injury and Abnormalities	low-grade lymphoma	Low-grade lymphoma	0.0449	HIST1H2AA,OTUD7B,ARPP21,POLE2,BCHE	5
Cancer, Organismal Injury and Abnormalities	adenocarcinoma	Adenocarcinoma	0.0462	HIST1H2AA,NLRP12,MOXD1,ZNF331,FCGR1A,ECT2L,KLHDC2,MFSD1,ZBTB7C,LRR1,RELL1,HIST1H2BH,SLC18B1,SLC33A1,C3orf33,OTUD7B,MTMR11,TAAR2,SLITRK3,MGAT2,CCDC28A,PCDH20,NEMF,SV2A,REPS1,VPS45,BCHE,RPS12,VNN1,H2AFJ,TAAR6,TAAR5,HIST2H2BE,ARPP21,VNN2,POLE2,GMPS,RPL36AL,TAAR1,OPCML,C4orf19,SF3B4	42
Cancer, Hematological Disease, Immunological Disease, Organismal Injury and Abnormalities	5q deletion acute myeloid leukemia	5q deletion acute myeloid leukemia	0.0464	POLE2	1
Cell-To-Cell Signaling and Interaction, Skeletal and Muscular System Development and Function	activation	Activation of smooth muscle cells	0.0464	VNN1	1
Cancer, Hematological Disease, Immunological Disease, Organismal Injury and Abnormalities	myeloid leukemia	Acute refractory myeloid leukemia	0.0464	POLE2	1
Inflammatory Response, Organismal Injury and Abnormalities	antibody mediated rejection	Antibody mediated rejection	0.0464	FCGR1A	1
Immunological Disease, Infectious Diseases, Organismal Injury and Abnormalities	infection	Infection of spleen	0.0464	NLRP12	1
Hereditary Disorder, Immunological Disease, Organismal Injury and Abnormalities	Wiskott-Aldrich syndrome	Wiskott-Aldrich syndrome	0.0464	FCGR1A	1
Cancer, Gastrointestinal Disease, Organismal Injury and Abnormalities	malignant neoplasm of large intestine	Malignant neoplasm of large intestine	0.0474	HIST1H2AA,NLRP12,MOXD1,ZNF331,FCGR1A,ECT2L,KLHDC2,MFSD1,ZBTB7C,LRR1,SLC18B1,SLC33A1,C3orf33,OTUD7B,MTMR11,TAAR2,SLITRK3,MGAT2,CCDC28A,PCDH20,mir-128,SV2A,REPS1,VPS45,BCHE,RPS12,VNN1,TAAR6,HIST2H2BE,ARPP21,VNN2,POLE2,GMPS,RPL36AL,TAAR1,OPCML,C4orf19,SF3B4	38
Developmental Disorder, Hereditary Disorder, Metabolic Disease, Organismal Injury and Abnormalities	inborn error of carbohydrate metabolism	Inborn error of carbohydrate metabolism	0.0482	FCGR1A,MGAT2	2
Cancer, Hematological Disease, Immunological Disease, Organismal Injury and Abnormalities	lymphocytic leukemia	Advanced chronic lymphocytic leukemia	0.0486	POLE2	1
Cell Cycle, Gene Expression	binding	Binding of p53 consensus binding site	0.0486	ZBTB7C	1
Developmental Disorder, Hereditary Disorder, Metabolic Disease, Organismal Injury and Abnormalities	glycogen storage disease type II	Glycogen storage disease type II	0.0486	FCGR1A	1
Metabolic Disease, Organismal Injury and Abnormalities	hyperbilirubinemia	Hyperbilirubinemia	0.0486	FCGR1A	1
Psychological Disorders	oppositional defiant disorder	Oppositional defiant disorder	0.0486	TAAR1	1
Cell-To-Cell Signaling and Interaction, Cellular Assembly and Organization, Cellular Function and Maintenance, Molecular Transport	priming	Priming of synaptic vesicles	0.0486	SV2A	1
Cardiovascular Disease, Developmental Disorder, Gastrointestinal Disease, Organismal Injury and Abnormalities	situs inversus totalis	Situs inversus totalis	0.0486	DNAAF2	1
Nervous System Development and Function, Organ Morphology, Organismal Development	size	Size of corpus callosum	0.0486	SLC33A1	1
Infectious Diseases	infection	Staphylococcal infection	0.0486	FCGR1A	1
Cellular Development, Cellular Growth and Proliferation, Connective Tissue Development and Function, Tissue Development	development	Development of connective tissue cells	0.0492	VNN1,NLRP12,PLEKHO1	3
