# Supplementary material for: Unravelling transmission ratio distortion across the bovine genome: identification of candidate regions for reproduction defects
Source: BMC Genomics. 2023 Jul 8;24:383. doi: 10.1186/s12864-023-09455-6 (PMC10329377; doi:10.1186/s12864-023-09455-6)
Supplement: Supplementary file 7 — Additional file 7: Supplementarymaterial 7. Genetic markers and the respective genomic coordinates used to identifyTRD across the bovine genome. [file 12864_2023_9455_MOESM7_ESM.xlsx]

## Sheet: Sup.Mat.7
Supplementary material 7: Genetic markers and the respective genomic coordinates used to identify TRD across the bovine genome.
SNPID	Chr	BPPos
Hapmap43437-BTA-101873	1	135098
ARS-BFGL-NGS-16466	1	267940
Hapmap34944-BES1_Contig627_1906	1	393248
ARS-BFGL-NGS-98142	1	471078
Hapmap53946-rs29015852	1	516404
ARS-BFGL-NGS-114208	1	533815
ARS-BFGL-NGS-66449	1	571340
ARS-BFGL-BAC-32770	1	845494
ARS-BFGL-NGS-65067	1	883895
ARS-BFGL-BAC-31497	1	905632
ARS-BFGL-BAC-32722	1	929617
ARS-BFGL-BAC-34682	1	950841
ARS-BFGL-NGS-3964	1	974586
ARS-BFGL-NGS-98203	1	1009504
ARS-BFGL-NGS-59105	1	1039799
ARS-BFGL-BAC-36895	1	1078256
ARS-BFGL-BAC-2376	1	1114422
ARS-BFGL-BAC-31722	1	1189382
BTA-49284-no-rs	1	1209308
ARS-BFGL-BAC-6557	1	1234172
ARS-BFGL-BAC-7196	1	1264369
ARS-BFGL-BAC-12931	1	1288510
ARS-BFGL-BAC-649	1	1312323
ARS-BFGL-BAC-14857	1	1336351
Hapmap53766-ss46526150	1	1359951
ARS-BFGL-NGS-115971	1	1385605
ARS-BFGL-NGS-62826	1	1436503
BTA-39394-no-rs	1	1513277
ARS-BFGL-NGS-109301	1	1543411
ARS-BFGL-NGS-105306	1	1582828
ARS-BFGL-NGS-87636	1	1603944
Hapmap24070-BTA-123581	1	1625471
ARS-BFGL-NGS-39992	1	1668494
ARS-BFGL-BAC-13059	1	1760113
ARS-BFGL-BAC-14930	1	1782724
ARS-BFGL-BAC-15552	1	1805584
ARS-BFGL-BAC-15580	1	1828653
ARS-BFGL-NGS-11433	1	1851399
ARS-BFGL-NGS-25183	1	1896112
ARS-BFGL-NGS-76349	1	1921756
ARS-BFGL-BAC-16253	1	1953465
ARS-BFGL-BAC-7317	1	1983902
ARS-BFGL-NGS-29653	1	2049400
ARS-BFGL-BAC-14982	1	2089647
BTA-120704-no-rs	1	2128924
ARS-BFGL-BAC-6733	1	2173375
ARS-BFGL-NGS-85297	1	2211567
ARS-BFGL-NGS-16727	1	2291153
ARS-BFGL-NGS-115671	1	2313042
ARS-BFGL-NGS-71085	1	2393763
ARS-BFGL-NGS-21352	1	2415018
ARS-BFGL-NGS-103391	1	2462297
ARS-BFGL-NGS-22858	1	2524748
ARS-BFGL-NGS-92033	1	2582894
ARS-BFGL-NGS-89044	1	2645246
ARS-BFGL-NGS-79093	1	2676888
ARS-BFGL-NGS-58892	1	2714141
ARS-BFGL-NGS-98287	1	2749920
BTB-00001612	1	2771830
Hapmap53592-rs29009975	1	2799458
ARS-BFGL-NGS-15775	1	2847001
ARS-BFGL-NGS-59192	1	2886955
BTB-00001299	1	2942947
ARS-BFGL-NGS-37412	1	2977063
ARS-BFGL-NGS-16784	1	3010948
BTB-02081949	1	3079342
BTB-00001074	1	3116101
ARS-BFGL-NGS-43924	1	3148834
ARS-BFGL-NGS-30999	1	3197378
Hapmap57114-rs29012843	1	3248926
ARS-USMARC-Parent-DQ381153-rs29012842	1	3249057
ARS-BFGL-NGS-37505	1	3295844
ARS-BFGL-NGS-107481	1	3343059
ARS-BFGL-NGS-108686	1	3377291
BTA-31687-no-rs	1	3404571
ARS-BFGL-NGS-36096	1	3433611
BTA-32603-no-rs	1	3459530
ARS-BFGL-NGS-109014	1	3495838
ARS-BFGL-NGS-69957	1	3541738
ARS-BFGL-NGS-43005	1	3568205
Hapmap59750-rs29024375	1	3601437
BTB-00002335	1	3628012
ARS-BFGL-NGS-107287	1	3649944
Hapmap42514-BTA-33574	1	3687110
ARS-BFGL-NGS-81011	1	3792863
BTB-00003162	1	3846214
BTB-00002966	1	3913742
ARS-BFGL-BAC-15173	1	3953844
BTB-00002874	1	3999035
BTA-34568-no-rs	1	4029125
Hapmap42913-BTA-33619	1	4052161
BTA-33606-no-rs	1	4076896
BTB-00002687	1	4104195
BTB-01747944	1	4282516
BTB-01991572	1	4290404
BTB-02105769	1	4311365
BTB-01996267	1	4451105
Hapmap38555-BTA-101264	1	4602508
BTB-01160486	1	4648383
Hapmap60540-rs29021339	1	4727118
BTB-01160333	1	4755056
Hapmap60652-rs29022048	1	4784221
BTB-01160178	1	4827245
ARS-BFGL-NGS-111125	1	4910208
BTB-01160026	1	4933748
BTB-01159977	1	4957717
BTB-01159966	1	4986591
Hapmap44178-BTA-101248	1	5010974
ARS-BFGL-NGS-114983	1	5034441
BTB-01728863	1	5179453
BTB-00003983	1	5215680
ARS-BFGL-NGS-100349	1	5319965
BTA-123503-no-rs	1	5351369
BTA-122021-no-rs	1	5374084
BTB-00003770	1	5398072
BTB-00003715	1	5428215
Hapmap38892-BTA-36614	1	5496635
BTB-00003652	1	5519845
BTA-120711-no-rs	1	5541297
BTA-36594-no-rs	1	5568133
BTA-35637-no-rs	1	5610335
ARS-BFGL-NGS-115182	1	5649323
BTA-35598-no-rs	1	5712202
Hapmap58931-rs29010773	1	5741816
BTA-15152-rs29026517	1	5776974
BTB-01560572	1	5821018
BTB-01560539	1	5849779
BTB-01560502	1	5880498
Hapmap36132-SCAFFOLD45728_8109	1	5906404
ARS-BFGL-NGS-113844	1	5936648
ARS-BFGL-NGS-28832	1	5962522
BTB-01489336	1	5997487
ARS-BFGL-NGS-115389	1	6024691
BTB-01489466	1	6082018
Hapmap56173-ss46526166	1	6154638
Hapmap51901-BTA-42438	1	6187555
BTA-43315-no-rs	1	6254730
ARS-BFGL-NGS-41525	1	6383413
Hapmap34831-BES10_Contig712_1090	1	6432366
UA-IFASA-8265	1	6492449
BTA-44295-no-rs	1	6526757
BTA-44308-no-rs	1	6565463
BTA-45181-no-rs	1	6623322
BTA-45221-no-rs	1	6674252
Hapmap39203-BTA-46163	1	6821798
ARS-BFGL-NGS-96381	1	6846585
BTA-46228-no-rs	1	6882069
BTA-46243-no-rs	1	6940697
BTA-47159-no-rs	1	6967148
BTA-16441-no-rs	1	7013625
ARS-BFGL-NGS-62077	1	7035977
BTB-00004951	1	7162655
ARS-BFGL-NGS-38621	1	7212793
ARS-BFGL-NGS-103833	1	7260284
Hapmap44081-BTA-48210	1	7297592
ARS-BFGL-NGS-114174	1	7344117
BTA-48234-no-rs	1	7370460
BTA-29644-no-rs	1	7405025
Hapmap48967-BTA-97940	1	7483936
BTB-01493780	1	7530524
Hapmap48369-BTA-50306	1	7627111
BTA-50285-no-rs	1	7669386
Hapmap41255-BTA-40460	1	7706031
BTA-114657-no-rs	1	7728571
ARS-BFGL-NGS-116504	1	7755400
BTA-114662-no-rs	1	7782816
ARS-BFGL-NGS-105113	1	7943430
ARS-BFGL-NGS-44292	1	8054589
ARS-BFGL-BAC-32146	1	8132280
Hapmap42827-BTA-116887	1	8148041
BTA-116886-no-rs	1	8169172
ARS-BFGL-NGS-109383	1	8217339
Hapmap54851-rs29025437	1	8286930
ARS-BFGL-NGS-119108	1	8347160
BTA-94232-no-rs	1	8377141
ARS-BFGL-BAC-27364	1	8437530
BTA-120428-no-rs	1	8519686
Hapmap49483-BTA-120432	1	8627862
Hapmap59566-rs29024165	1	8837296
BTA-120430-no-rs	1	8895681
Hapmap58026-ss46526282	1	8963404
Hapmap52559-rs29015773	1	8998063
ARS-BFGL-NGS-118398	1	9019409
ARS-BFGL-NGS-40533	1	9072009
ARS-BFGL-NGS-14644	1	9114098
Hapmap39995-BTA-39516	1	9323844
Hapmap50953-BTA-39491	1	9375752
BTA-38496-no-rs	1	9404794
ARS-BFGL-NGS-41048	1	9484167
ARS-BFGL-NGS-113570	1	9601018
Hapmap54975-rs29019203	1	9636803
Hapmap49138-BTA-37549	1	9768177
Hapmap38504-BTA-51402	1	9798988
UA-IFASA-5979	1	9852144
ARS-BFGL-NGS-548	1	9900095
ARS-BFGL-NGS-43310	1	9940497
ARS-BFGL-NGS-1296	1	9942902
Hapmap38887-BTA-22281	1	9982398
Hapmap57724-rs29022825	1	10056851
Hapmap44892-BTA-50337	1	10102749
BTA-50328-no-rs	1	10125531
ARS-BFGL-NGS-108684	1	10149581
Hapmap25334-BTA-160518	1	10274301
ARS-BFGL-NGS-113551	1	10369662
Hapmap51416-BTA-19350	1	10416295
ARS-BFGL-NGS-113751	1	10468415
Hapmap49509-BTA-17127	1	10587853
BTA-122626-no-rs	1	10643238
Hapmap60823-rs29019235	1	10717144
ARS-BFGL-NGS-36767	1	10776728
Hapmap40304-BTA-17131	1	10848225
Hapmap38737-BTA-22640	1	11023298
Hapmap54322-rs29009637	1	11158004
Hapmap43814-BTA-22629	1	11221889
BTA-22639-no-rs	1	11255831
Hapmap40340-BTA-19161	1	11290827
Hapmap55642-rs29027263	1	11379578
BTA-29334-no-rs	1	11400265
Hapmap50731-BTA-55344	1	11603310
BTA-55326-no-rs	1	11635104
ARS-BFGL-NGS-115663	1	11743590
BTA-54331-no-rs	1	11818997
Hapmap55464-rs29015665	1	11865992
BTA-54318-no-rs	1	11887794
Hapmap24370-BTA-123717	1	11982766
BTB-00005637	1	12172404
BTB-00005611	1	12196038
ARS-BFGL-NGS-28701	1	12223821
ARS-BFGL-BAC-14244	1	12342374
Hapmap60346-rs29019231	1	12380238
Hapmap28058-BTA-161831	1	12468631
Hapmap38791-BTA-89194	1	12587339
ARS-BFGL-BAC-11044	1	12805406
ARS-BFGL-BAC-11034	1	12839893
Hapmap41477-BTA-20618	1	12889396
ARS-BFGL-BAC-685	1	12996787
Hapmap24222-BTA-88936	1	13089432
ARS-BFGL-NGS-21333	1	13304658
BTA-89311-no-rs	1	13376687
Hapmap38049-BTA-104527	1	13462673
BTA-103292-no-rs	1	13979316
ARS-BFGL-NGS-26402	1	14025660
Hapmap24335-BTA-127763	1	14064065
ARS-BFGL-BAC-14883	1	14102864
ARS-BFGL-NGS-104754	1	14260986
Hapmap52363-rs29013338	1	14417802
ARS-BFGL-NGS-27558	1	14438946
ARS-BFGL-NGS-107530	1	14468037
BTB-01807638	1	14502746
BTA-28028-no-rs	1	14551165
BTB-00502293	1	14587033
BTB-00502247	1	14626307
BTB-00502081	1	14669727
BTB-01487662	1	14693262
BTA-97382-no-rs	1	14708162
BTB-01224604	1	14853644
Hapmap51685-BTA-113867	1	14876816
Hapmap50227-BTA-113868	1	14909272
BTB-01224765	1	14961941
ARS-BFGL-NGS-78179	1	15048776
ARS-BFGL-NGS-102441	1	15071831
ARS-BFGL-BAC-13008	1	15091381
BTB-01225182	1	15109714
BTA-113886-no-rs	1	15122719
BTB-01225435	1	15188359
Hapmap58809-rs29017514	1	15528039
BTB-01193748	1	15562295
BTB-01193581	1	15605365
BTB-00569345	1	15646164
ARS-BFGL-NGS-95377	1	15677492
BTB-00569130	1	15713535
BTB-01193494	1	15755523
ARS-BFGL-NGS-109692	1	15796320
Hapmap41782-BTA-16216	1	15853040
BTB-01999110	1	15893046
ARS-BFGL-NGS-32422	1	15937076
UA-IFASA-6298	1	15976386
BTA-110801-no-rs	1	16094228
BTB-01650452	1	16119771
Hapmap50624-BTA-22932	1	16145053
BTB-01919348	1	16196001
BTB-01084253	1	16245203
BTB-01084177	1	16277524
ARS-BFGL-NGS-41853	1	16308714
BTB-01084226	1	16367685
BTB-01084203	1	16412330
BTB-01083987	1	16452185
Hapmap51162-BTA-118728	1	16477085
ARS-BFGL-NGS-22727	1	16525498
BTB-01872049	1	16585111
BTA-118719-no-rs	1	16673009
Hapmap60239-rs29019581	1	16715975
Hapmap39625-BTA-118605	1	16744848
Hapmap25883-BTA-155422	1	16797316
BTB-00757868	1	16886289
BTB-00757888	1	16923285
ARS-BFGL-NGS-51809	1	16963232
BTA-118731-no-rs	1	16997662
Hapmap55434-rs29009793	1	17021138
ARS-BFGL-BAC-11101	1	17050262
BTB-01083468	1	17073972
Hapmap44195-BTA-112008	1	17124625
Hapmap54349-rs29011587	1	17160556
Hapmap48613-BTA-112066	1	17296638
BTA-20344-no-rs	1	17330771
BTB-01846351	1	17358448
ARS-BFGL-NGS-112632	1	17425222
BTB-00005987	1	17448939
Hapmap44269-BTA-67047	1	17504974
ARS-BFGL-NGS-104769	1	17641624
ARS-BFGL-NGS-26632	1	17790637
BTB-00006408	1	17868835
Hapmap28603-BTA-123758	1	17930486
ARS-BFGL-NGS-99611	1	18002981
BTB-01511592	1	18028700
BTB-01511655	1	18052292
BTB-01511695	1	18099231
BTB-01511764	1	18131757
BTB-01931918	1	18170722
Hapmap60697-rs29009870	1	18188932
Hapmap50395-BTA-57301	1	18231821
BTA-06080-no-rs	1	18254887
Hapmap33466-BTA-107178	1	18285474
Hapmap32384-BTA-160993	1	18437724
BTB-01890165	1	18459886
BTB-01342789	1	18508517
Hapmap47551-BTA-25902	1	18578077
BTA-26174-no-rs	1	18724083
ARS-BFGL-NGS-111605	1	18758665
ARS-BFGL-BAC-6686	1	18831871
ARS-BFGL-NGS-94650	1	18909161
ARS-BFGL-NGS-7429	1	18946871
BTA-39405-no-rs	1	18980052
BTA-39402-no-rs	1	19036300
ARS-BFGL-NGS-1416	1	19142015
ARS-BFGL-NGS-29732	1	19182174
Hapmap38278-BTA-104803	1	19431193
BTA-119061-no-rs	1	19592552
BTA-39399-no-rs	1	19641727
UA-IFASA-3994	1	19667901
ARS-BFGL-BAC-11761	1	19709807
Hapmap43257-BTA-39396	1	19743015
ARS-BFGL-BAC-11750	1	19778380
ARS-BFGL-NGS-34218	1	19829143
Hapmap51978-BTA-39455	1	19854736
BTA-39450-no-rs	1	20056335
ARS-BFGL-NGS-116430	1	20084515
Hapmap49594-BTA-39447	1	20165566
ARS-BFGL-BAC-15578	1	20192420
ARS-BFGL-NGS-10334	1	20213558
BTA-39438-no-rs	1	20296459
Hapmap28298-BTA-123775	1	20342544
Hapmap28872-BTA-162555	1	20419112
Hapmap52794-rs29023743	1	20503996
Hapmap54489-rs29018413	1	20594409
Hapmap60044-rs29010295	1	20634675
Hapmap26189-BTA-157760	1	20676181
ARS-BFGL-NGS-68915	1	20697089
UA-IFASA-1500	1	20775439
UA-IFASA-9700	1	20808469
Hapmap39987-BTA-25749	1	20849417
ARS-BFGL-NGS-41203	1	20956918
Hapmap26436-BTA-152791	1	20999269
Hapmap49929-BTA-24619	1	21033225
BTB-01332064	1	21057186
ARS-BFGL-NGS-100534	1	21145921
Hapmap53902-rs29027390	1	21224496
BTB-01332122	1	21264221
BTB-01210202	1	21330326
Hapmap34985-BES1_Contig424_935	1	21355656
BTB-01210232	1	21429051
BTB-01116126	1	21574286
BTB-01116136	1	21600761
Hapmap42716-BTA-88423	1	21629263
BTB-01116164	1	21656798
DPI-50	1	21693513
BTB-01897472	1	21714209
BTB-01798639	1	21747892
BTA-07140-rs29026807	1	21772072
BTB-01116193	1	21800968
ARS-BFGL-NGS-51361	1	21864313
ARS-BFGL-BAC-15637	1	21925903
UA-IFASA-9053	1	21965277
Hapmap26157-BTA-148092	1	21992025
ARS-BFGL-NGS-117957	1	22031001
BTB-00010729	1	22074275
BTA-59229-no-rs	1	22110938
BTB-00010930	1	22148647
ARS-BFGL-NGS-118519	1	22187222
Hapmap58795-rs29016849	1	22387382
BTA-120720-no-rs	1	22407486
BTB-00008450	1	22434512
BTB-00011076	1	22510052
BTB-01668820	1	22590942
BTB-02025707	1	22630942
BTB-01437861	1	22662759
BTB-01548042	1	22720015
BTB-01438016	1	22823600
ARS-BFGL-NGS-46591	1	22863734
BTB-01562871	1	22888847
Hapmap52694-rs29013683	1	22943646
ARS-BFGL-NGS-97225	1	22985729
BTB-01153475	1	23071253
BTB-01153166	1	23127016
ARS-BFGL-NGS-29682	1	23170625
BTB-01153392	1	23217832
BTB-01153206	1	23255987
BTB-01153241	1	23307655
Hapmap32844-BTA-151959	1	23374361
BTB-01821892	1	23421942
BTB-01885509	1	23445630
ARS-BFGL-BAC-16283	1	23489264
Hapmap60828-rs29019992	1	23611389
ARS-BFGL-NGS-110541	1	23649052
ARS-BFGL-BAC-6737	1	23680672
BTA-49255-no-rs	1	23713018
BTA-49259-no-rs	1	23734326
BTA-49269-no-rs	1	23794188
Hapmap39273-BTA-49264	1	23847228
BTB-01976950	1	23869907
BTB-00007697	1	23920676
BTB-00007705	1	23938895
ARS-BFGL-NGS-103546	1	23973432
UA-IFASA-5116	1	24001042
BTB-00007842	1	24032482
BTB-00007882	1	24057738
Hapmap52764-rs29022780	1	24143414
BTA-39462-no-rs	1	24166595
BTB-00008090	1	24196197
BTA-49236-no-rs	1	24255576
BTB-00008277	1	24278057
Hapmap52220-rs29016259	1	24302207
BTA-15153-rs29026518	1	24360390
BTA-69170-no-rs	1	24397247
Hapmap54584-rs29014870	1	24430863
BTB-00014123	1	24466535
BTB-00014074	1	24503396
ARS-BFGL-BAC-11218	1	24549757
BTB-00010532	1	24692046
ARS-BFGL-BAC-14984	1	24735033
BTB-00010474	1	24757983
ARS-BFGL-NGS-85045	1	24779790
Hapmap39274-BTA-49324	1	24802375
ARS-BFGL-NGS-115371	1	24835526
BTB-00010021	1	24880710
BTA-49319-no-rs	1	24920136
BTA-49313-no-rs	1	24950186
Hapmap53715-rs29017639	1	24982221
BTB-00009762	1	25010799
ARS-BFGL-NGS-82685	1	25049866
BTA-49289-no-rs	1	25154731
ARS-BFGL-NGS-103498	1	25244741
Hapmap50707-BTA-49285	1	25271869
ARS-BFGL-BAC-13086	1	25289457
ARS-BFGL-NGS-34568	1	25321721
BTA-49283-no-rs	1	25426409
ARS-BFGL-BAC-16299	1	25471181
ARS-BFGL-NGS-16145	1	25502991
BTB-00009327	1	25542671
BTB-00009271	1	25576064
BTB-00009232	1	25607948
ARS-BFGL-NGS-20807	1	25647321
BTB-00009156	1	25685179
Hapmap26753-BTA-158146	1	25789986
BTA-114108-no-rs	1	25889667
ARS-BFGL-NGS-20230	1	25964080
ARS-BFGL-NGS-36242	1	26038159
ARS-BFGL-NGS-50954	1	26063684
BTB-01484696	1	26150433
ARS-BFGL-BAC-13724	1	26223335
Hapmap52417-rs29016891	1	26259422
Hapmap50927-BTA-28806	1	26307924
Hapmap59621-rs29013246	1	26393362
ARS-BFGL-NGS-11151	1	26425477
Hapmap50928-BTA-28811	1	26453228
ARS-BFGL-BAC-13744	1	26644526
BTB-01265899	1	26674804
Hapmap51561-BTA-120459	1	26782245
BTB-01265720	1	26821811
BTB-01265513	1	26873390
BTB-01533869	1	26920553
Hapmap33501-BTA-152681	1	26966818
BTA-108804-no-rs	1	27034490
Hapmap29626-BTA-155192	1	27057982
Hapmap52574-rs29013556	1	27101326
Hapmap42876-BTA-23541	1	27145992
ARS-BFGL-NGS-115015	1	27181523
BTB-00011225	1	27249385
ARS-BFGL-NGS-65351	1	27284985
BTB-00011494	1	27324745
ARS-BFGL-NGS-46004	1	27357510
BTA-59258-no-rs	1	27434665
Hapmap50048-BTA-59263	1	27465349
Hapmap51266-BTA-59273	1	27554075
BTB-01285304	1	27761036
BTB-01285382	1	27786985
BTB-01285492	1	27816806
BTB-01285832	1	27980058
ARS-BFGL-NGS-111117	1	28012133
BTB-01285855	1	28034525
Hapmap59457-rs29010971	1	28074319
BTB-01285931	1	28111487
BTB-01334157	1	28162105
BTB-01334086	1	28188573
BTB-01334105	1	28216247
ARS-BFGL-BAC-15050	1	28242625
BTB-01333903	1	28362687
BTB-01333940	1	28413168
Hapmap28062-BTA-163502	1	28485185
BTB-00012150	1	28572974
BTB-00012128	1	28599381
ARS-BFGL-BAC-14387	1	28622946
BTB-00011988	1	28648176
ARS-BFGL-NGS-20624	1	28675718
ARS-BFGL-BAC-15059	1	28868362
ARS-BFGL-NGS-119690	1	28906462
ARS-BFGL-BAC-15061	1	28940539
BTA-59279-no-rs	1	28965587
BTB-00012425	1	28978223
BTB-00012448	1	29004968
BTB-01734615	1	29049389
BTB-01734642	1	29073969
ARS-BFGL-NGS-108911	1	29095768
ARS-BFGL-NGS-100058	1	29130628
ARS-BFGL-NGS-74692	1	29151717
BTB-00012560	1	29195211
Hapmap40010-BTA-59286	1	29242993
BTB-00012627	1	29273705
ARS-BFGL-BAC-11193	1	29303546
ARS-BFGL-NGS-24142	1	29420091
ARS-BFGL-NGS-101348	1	29454246
ARS-BFGL-NGS-114084	1	29507209
ARS-USMARC-Parent-DQ451555-rs29010795	1	29524658
BTB-00013095	1	29624956
BTB-02049040	1	29696010
BTB-00013185	1	29703470
ARS-BFGL-BAC-7359	1	29763188
BTA-59299-no-rs	1	29807709
BTB-00013370	1	29849130
BTA-59305-no-rs	1	29889334
BTB-00013460	1	29917811
ARS-BFGL-BAC-7369	1	29984406
ARS-BFGL-NGS-14285	1	30024945
BTA-29609-no-rs	1	30101706
BTB-01370718	1	30156822
BTB-01884758	1	30185657
BTB-01490065	1	30224415
ARS-BFGL-NGS-73149	1	30259943
BTA-97531-no-rs	1	30333360
BTB-01490270	1	30414871
BTA-18114-no-rs	1	30543596
ARS-BFGL-NGS-40158	1	30570926
ARS-BFGL-BAC-11830	1	30606444
BTB-01303393	1	30655372
BTB-01303334	1	30701874
BTA-87372-no-rs	1	30724028
BTA-41946-no-rs	1	30744150
Hapmap32039-BTA-131798	1	30813844
Hapmap50687-BTA-41950	1	30865885
BTB-00013894	1	30987508
ARS-BFGL-NGS-97949	1	31013633
BTB-00013847	1	31038475
BTA-110980-no-rs	1	31173269
BTB-01653833	1	31206393
BTB-01653794	1	31239593
BTB-01335754	1	31269020
BTB-01335860	1	31325294
Hapmap33671-BTA-153460	1	31407370
ARS-BFGL-NGS-11623	1	31551425
BTB-01843131	1	31659179
ARS-BFGL-NGS-80747	1	31700738
BTB-01955576	1	31815750
ARS-BFGL-NGS-64530	1	31840031
BTB-01755357	1	31870106
BTB-02018681	1	31923335
BTB-00014284	1	31991587
Hapmap43017-BTA-69173	1	32036293
BTB-00014368	1	32078797
ARS-BFGL-NGS-1179	1	32115552
BTB-00014413	1	32138151
BTB-00014500	1	32207504
BTB-00014527	1	32251123
Hapmap38175-BTA-69177	1	32309198
Hapmap52004-BTA-69178	1	32340451
BTB-00014686	1	32411801
BTB-00014722	1	32449976
ARS-BFGL-NGS-81358	1	32476659
BTB-00014850	1	32509969
BTB-00014929	1	32558213
BTB-00015102	1	32598751
BTA-69182-no-rs	1	32640760
BTB-00015164	1	32700496
Hapmap58994-rs29021251	1	32738897
Hapmap40138-BTA-69192	1	32781614
ARS-BFGL-NGS-19127	1	32883377
BTB-00016647	1	32905173
BTA-69212-no-rs	1	32961952
Hapmap32679-BTA-69218	1	33004440
BTB-00015939	1	33036107
BTB-00015961	1	33068789
BTB-00016058	1	33098389
Hapmap48855-BTA-69221	1	33125906
BTA-69226-no-rs	1	33176151
BTB-00901823	1	33284142
BTB-00901868	1	33305018
BTB-00901957	1	33343019
BTB-00902072	1	33376191
BTB-00902144	1	33407744
ARS-BFGL-NGS-45064	1	33487311
ARS-BFGL-NGS-21650	1	33509735
Hapmap43403-BTA-91448	1	33535419
BTB-01419032	1	33561227
BTA-91456-no-rs	1	33593708
Hapmap34824-BES10_Contig592_452	1	33641578
BTB-01419286	1	33673851
ARS-BFGL-NGS-115451	1	33701090
BTA-60805-no-rs	1	33752708
BTB-00929993	1	33806073
ARS-BFGL-BAC-11852	1	33883601
Hapmap55373-rs29027574	1	33933829
BTB-00930093	1	33970922
BTB-00930215	1	33995685
BTB-00930351	1	34033754
Hapmap49364-BTA-89353	1	34076119
BTB-01965833	1	34179096
BTB-01965810	1	34202504
Hapmap43629-BTA-60810	1	34240957
BTB-00930398	1	34274411
BTB-01211075	1	34304788
Hapmap47907-BTA-29493	1	34337867
Hapmap43823-BTA-27227	1	34362750
BTB-01890914	1	34386012
UA-IFASA-4161	1	34407892
BTB-01210899	1	34450639
ARS-BFGL-BAC-12481	1	34492226
BTB-00017000	1	34515637
BTA-79188-no-rs	1	34562999
BTA-111131-no-rs	1	34584932
BTB-01210835	1	34613754
BTB-01210806	1	34635120
BTB-01210766	1	34679130
ARS-BFGL-NGS-100434	1	34864497
BTB-00016718	1	34903570
BTB-00016701	1	34934516
ARS-BFGL-NGS-28489	1	34970709
DPI-55	1	35014129
Hapmap32018-BTA-123851	1	35157504
BTB-00016898	1	35314693
BTB-00016906	1	35367693
ARS-BFGL-NGS-60721	1	35406392
BTB-01682411	1	35483657
Hapmap24792-BTA-123860	1	35561495
DPI-2	1	35604177
BTA-79199-no-rs	1	35631308
ARS-BFGL-BAC-837	1	35692760
BTB-00017157	1	35812530
Hapmap40144-BTA-79228	1	35892692
ARS-BFGL-NGS-116830	1	35923613
Hapmap41641-BTA-79222	1	35952652
BTB-00017988	1	35993477
ARS-BFGL-BAC-4996	1	36059447
Hapmap57330-rs29009759	1	36086641
BTA-79216-no-rs	1	36119886
Hapmap48471-BTA-79215	1	36161750
BTB-00017697	1	36181744
ARS-BFGL-BAC-11284	1	36209316
ARS-BFGL-NGS-116207	1	36239709
Hapmap50474-BTA-79209	1	36267086
BTB-00017422	1	36293997
ARS-BFGL-BAC-11294	1	36319993
BTA-79205-no-rs	1	36374201
Hapmap43356-BTA-79201	1	36399349
Hapmap50634-BTA-26738	1	36595968
ARS-BFGL-NGS-44057	1	36636902
ARS-BFGL-NGS-38419	1	36664556
Hapmap49369-BTA-89952	1	36824286
Hapmap52575-rs29013932	1	36874545
BTA-115758-no-rs	1	36903496
DPI-27	1	36985868
BTA-111760-no-rs	1	37017145
DPI-28	1	37046480
ARS-BFGL-BAC-11938	1	37088650
Hapmap46343-BTA-111768	1	37117597
BTA-111771-no-rs	1	37174447
ARS-BFGL-NGS-84905	1	37209389
BTA-120277-no-rs	1	37245658
BTA-89302-no-rs	1	37289127
ARS-BFGL-NGS-12168	1	37321005
ARS-BFGL-BAC-14429	1	37355979
Hapmap39875-BTA-97144	1	37385708
Hapmap29197-BTA-97143	1	37430753
Hapmap42111-BTA-122184	1	37500892
ARS-BFGL-NGS-23720	1	37542495
Hapmap25605-BTA-155012	1	37633970
ARS-BFGL-NGS-53463	1	37677212
ARS-BFGL-NGS-100005	1	37862758
ARS-BFGL-NGS-114608	1	37909243
BTA-115317-no-rs	1	38098101
ARS-BFGL-NGS-42813	1	38230818
ARS-BFGL-NGS-85768	1	38307976
BTA-16749-no-rs	1	38352766
Hapmap51081-BTA-89053	1	38378215
Hapmap23652-BTA-16748	1	38488896
ARS-BFGL-NGS-97815	1	38624975
BTA-07775-no-rs	1	38649369
Hapmap33732-BTA-160835	1	38748703
BTA-109574-no-rs	1	38811666
Hapmap39970-BTA-117984	1	38863022
ARS-BFGL-NGS-26011	1	38908284
BTA-96881-no-rs	1	38982951
ARS-BFGL-BAC-7483	1	39053558
ARS-BFGL-NGS-84347	1	39083240
ARS-BFGL-BAC-11946	1	39232695
Hapmap47738-BTA-79246	1	39259346
ARS-BFGL-BAC-12579	1	39339779
Hapmap27571-BTA-123885	1	39500943
BTB-01810584	1	39538704
ARS-BFGL-NGS-107020	1	39572166
Hapmap51428-BTA-26864	1	39595785
BTB-00018760	1	39653311
Hapmap38790-BTA-87413	1	39692931
ARS-BFGL-BAC-13195	1	39754319
BTB-01806368	1	39779727
ARS-BFGL-NGS-34353	1	39813886
BTB-00018513	1	39840805
ARS-BFGL-NGS-20360	1	39877948
BTB-00018431	1	39902902
BTB-00018408	1	39922217
BTB-00018345	1	39973939
BTB-01249999	1	40046179
BTA-117821-no-rs	1	40078462
BTA-122545-no-rs	1	40110845
Hapmap51160-BTA-117818	1	40169491
ARS-BFGL-NGS-86662	1	40206017
ARS-BFGL-BAC-13216	1	40258896
ARS-BFGL-NGS-110537	1	40300907
ARS-BFGL-NGS-23908	1	40323085
BTB-01250420	1	40353369
Hapmap45471-BTA-117823	1	40379850
BTB-01250478	1	40395870
ARS-BFGL-NGS-111921	1	40427450
BTB-01952363	1	40465985
BTA-111731-no-rs	1	40495849
ARS-BFGL-NGS-32825	1	40540792
BTB-01462455	1	40589118
Hapmap34927-BES7_Contig453_1164	1	40621580
Hapmap38709-BTA-88324	1	40656841
ARS-BFGL-NGS-100232	1	40722332
BTB-01555269	1	40794773
BTB-01555328	1	40830066
ARS-BFGL-NGS-104431	1	40854754
ARS-BFGL-NGS-45335	1	40879690
Hapmap32424-BTA-95573	1	40967217
BTB-01135685	1	41000663
BTB-01135743	1	41067306
Hapmap23514-BTA-150593	1	41089334
Hapmap47786-BTA-95575	1	41191350
Hapmap33740-BTA-95578	1	41288098
BTA-95584-no-rs	1	41315418
Hapmap38486-BTA-30602	1	41379300
Hapmap38103-BTA-28646	1	41417336
Hapmap33759-BTA-160998	1	41441063
BTB-01848824	1	41465449
BTA-122159-no-rs	1	41490266
BTB-01136210	1	41516238
BTA-95587-no-rs	1	41547005
ARS-BFGL-NGS-106725	1	41577955
Hapmap54599-rs29019617	1	41608221
ARS-BFGL-NGS-23369	1	41639553
ARS-BFGL-NGS-118356	1	41732937
ARS-BFGL-NGS-63816	1	41756440
Hapmap52536-rs29011297	1	41785203
Hapmap48210-BTA-120730	1	41834501
BTB-00019290	1	41870746
ARS-BFGL-NGS-106432	1	41893320
ARS-BFGL-BAC-15157	1	41913980
ARS-BFGL-NGS-43530	1	41955764
Hapmap50812-BTA-89669	1	41976576
BTB-00019496	1	41999570
Hapmap39522-BTA-89675	1	42074611
BTB-01708786	1	42142033
ARS-BFGL-NGS-56548	1	42190693
BTB-02094179	1	42227217
BTB-01955018	1	42265516
BTA-104608-no-rs	1	42295681
ARS-BFGL-NGS-81807	1	42313742
ARS-BFGL-NGS-75560	1	42345465
BTB-01567958	1	42370661
ARS-BFGL-NGS-93346	1	42404391
BTA-27636-no-rs	1	42434198
BTB-00019569	1	42464966
BTB-00019582	1	42493010
ARS-BFGL-NGS-10059	1	42542346
BTA-89689-no-rs	1	42570535
Hapmap53820-rs29010070	1	42620205
BTB-00019683	1	42690743
BTB-00019705	1	42721268
ARS-BFGL-NGS-106220	1	42749580
BTB-00019769	1	42771916
ARS-BFGL-NGS-12781	1	42843006
Hapmap60973-rs29018366	1	42890259
Hapmap23873-BTA-139450	1	42926817
ARS-BFGL-BAC-15804	1	42960837
BTB-00019912	1	43067020
Hapmap46502-BTA-89692	1	43092980
ARS-BFGL-NGS-89857	1	43145332
BTA-89698-no-rs	1	43181180
Hapmap59911-rs29013984	1	43246545
BTA-20952-no-rs	1	43271718
BTA-89708-no-rs	1	43293171
BTB-00020263	1	43317853
BTA-89717-no-rs	1	43383595
BTB-00020638	1	43424668
BTB-00020648	1	43449434
BTA-89719-no-rs	1	43471154
ARS-BFGL-NGS-101368	1	43504364
ARS-BFGL-NGS-19097	1	43541278
ARS-BFGL-NGS-106743	1	43569660
ARS-BFGL-NGS-118112	1	43670143
ARS-BFGL-NGS-96886	1	43694788
Hapmap49368-BTA-89726	1	43735256
Hapmap28225-BTA-123915	1	43800144
BTB-00020882	1	43831317
ARS-BFGL-NGS-116079	1	43861492
ARS-BFGL-NGS-118317	1	43932562
BTB-00021048	1	43954931
Hapmap57419-rs29025772	1	43989116
Hapmap43396-BTA-89742	1	44019050
BTB-00021157	1	44045405
BTB-00021173	1	44071844
ARS-BFGL-NGS-57355	1	44118691
BTB-00021247	1	44143107
BTB-00021257	1	44215211
BTB-00021385	1	44250030
BTB-00021354	1	44323355
BTB-01788892	1	44446453
ARS-BFGL-NGS-5747	1	44569518
BTA-15338-no-rs	1	44593858
ARS-BFGL-NGS-99002	1	44623201
BTA-86397-no-rs	1	44643255
ARS-BFGL-NGS-4086	1	44692942
ARS-BFGL-NGS-73542	1	44752791
ARS-BFGL-NGS-19721	1	44776759
ARS-BFGL-NGS-99064	1	44813737
ARS-BFGL-NGS-101788	1	44862308
BTA-105868-no-rs	1	44883531
BTB-01585499	1	44922334
ARS-BFGL-NGS-113905	1	44960165
ARS-BFGL-NGS-90894	1	44985808
ARS-BFGL-NGS-76717	1	45038244
Hapmap26498-BTA-33060	1	45067210
ARS-BFGL-NGS-83544	1	45113934
BTB-01691456	1	45157959
BTA-21519-no-rs	1	45214460
ARS-BFGL-NGS-75951	1	45375265
ARS-BFGL-NGS-31349	1	45423220
BTA-95285-no-rs	1	45452593
BTB-01462206	1	45515052
BTB-01462237	1	45546359
ARS-BFGL-NGS-68706	1	45569587
ARS-BFGL-NGS-113748	1	45592209
Hapmap38803-BTA-104250	1	45614604
ARS-BFGL-NGS-119382	1	45657940
BTB-00478386	1	45683339
BTB-00478347	1	45772634
ARS-BFGL-NGS-10512	1	45804182
BTB-01781942	1	45830593
BTA-90373-no-rs	1	45864540
ARS-BFGL-NGS-34687	1	45900804
BTB-01462011	1	45926861
BTB-01461996	1	45957974
ARS-BFGL-NGS-31674	1	46038017
BTA-10863-rs29016414	1	46118784
BTA-95262-no-rs	1	46138869
BTB-01786029	1	46201490
BTA-14361-rs29023125	1	46251987
ARS-BFGL-NGS-114234	1	46283541
BTA-89820-no-rs	1	46321775
Hapmap60140-ss46526251	1	46370195
UA-IFASA-4106	1	46402519
BTB-00468532	1	46518842
BTB-00468519	1	46556034
ARS-BFGL-NGS-110320	1	46595049
ARS-BFGL-NGS-67684	1	46620571
BTB-00468485	1	46648008
BTB-00468476	1	46675519
BTB-01608930	1	46778649
ARS-BFGL-NGS-69858	1	46808068
BTA-109011-no-rs	1	46926971
BTB-01625181	1	46962353
Hapmap39710-BTA-108633	1	47011181
Hapmap54262-rs29018839	1	47102513
ARS-BFGL-NGS-41577	1	47123160
BTB-01686544	1	47222075
ARS-BFGL-NGS-23106	1	47251774
Hapmap40153-BTA-99041	1	47296021
BTA-99040-no-rs	1	47320175
ARS-BFGL-BAC-24524	1	47389301
Hapmap55429-rs29012753	1	47417243
BTB-02090792	1	47445935
BTB-01702372	1	47479177
BTB-01572184	1	47524118
Hapmap43751-BTA-104783	1	47552065
Hapmap27626-BTA-155536	1	47637704
BTB-01967977	1	47669197
BTB-01663516	1	47701359
Hapmap42068-BTA-111564	1	47745480
Hapmap32121-BTA-156159	1	47771799
BTB-01202368	1	47788706
BTB-01202377	1	47807494
BTA-122400-no-rs	1	47831916
Hapmap60003-rs29024905	1	47856002
BTB-01202460	1	47945210
Hapmap27230-BTA-162491	1	47973478
ARS-BFGL-NGS-105365	1	48026603
ARS-BFGL-NGS-1695	1	48063154
ARS-BFGL-NGS-73983	1	48105788
ARS-BFGL-BAC-16973	1	48130491
Hapmap49948-BTA-29490	1	48181287
BTB-00021951	1	48222988
BTB-00021917	1	48257875
BTB-00021776	1	48394374
Hapmap59092-rs29024583	1	48425887
ARS-BFGL-NGS-41264	1	48523202
Hapmap38806-BTA-110152	1	48629895
BTB-01645206	1	48658685
BTB-01645280	1	48701612
BTB-01146938	1	48726549
Hapmap26719-BTA-151471	1	48772543
BTB-01146838	1	48802718
BTB-01847183	1	48843080
Hapmap50572-BTA-113037	1	48866528
ARS-BFGL-NGS-49634	1	48971016
BTB-00132817	1	49161822
BTA-113021-no-rs	1	49230292
BTB-01077379	1	49279500
BTB-01077277	1	49318678
BTB-01077261	1	49341658
Hapmap57446-rs29023998	1	49393074
Hapmap50571-BTA-112994	1	49436561
BTA-103555-no-rs	1	49480638
BTB-01077007	1	49532893
Hapmap50221-BTA-112986	1	49578738
Hapmap32123-BTA-156557	1	49618441
BTB-01615915	1	49734575
Hapmap33052-BTA-154887	1	49765653
BTB-01076801	1	49906537
ARS-BFGL-NGS-98459	1	50077376
BTB-00132601	1	50111414
ARS-BFGL-NGS-38261	1	50158235
BTB-01699628	1	50230596
BTA-114651-no-rs	1	50252331
Hapmap24476-BTA-130730	1	50291207
Hapmap41715-BTA-100026	1	50320575
Hapmap30497-BTA-123949	1	50359829
BTB-00022097	1	50410352
BTB-00022142	1	50434457
BTB-01165120	1	50465233
BTB-01165109	1	50511043
Hapmap49829-BTA-101896	1	50574353
Hapmap29401-BTA-152822	1	50621585
BTB-01164952	1	50652927
BTB-01164946	1	50680039
Hapmap52897-rs29012790	1	50732049
BTB-01164879	1	50775613
BTB-00022352	1	50815882
BTB-00022376	1	50857462
Hapmap41716-BTA-100042	1	50884893
ARS-BFGL-NGS-103521	1	50993685
ARS-BFGL-NGS-101533	1	51033230
ARS-BFGL-NGS-6521	1	51169451
ARS-BFGL-NGS-14638	1	51211635
Hapmap42747-BTA-97910	1	51258380
BTB-00184675	1	51289087
ARS-BFGL-NGS-27696	1	51329816
BTB-01661970	1	51403723
BTB-01303185	1	51563701
ARS-BFGL-NGS-80227	1	51598998
BTB-01303321	1	51654778
UA-IFASA-6260	1	51721572
BTA-07486-rs29027151	1	51768647
BTB-00023604	1	51804778
Hapmap54644-rs29022483	1	51845103
BTB-02033694	1	51854830
BTB-00023392	1	51946893
BTB-00023322	1	51994611
ARS-BFGL-NGS-29536	1	52075648
ARS-BFGL-NGS-26781	1	52135065
BTA-27925-no-rs	1	52191701
Hapmap23148-BTA-123974	1	52251694
UA-IFASA-5103	1	52306846
ARS-BFGL-NGS-105123	1	52409229
BTB-01743557	1	52430945
ARS-BFGL-NGS-17305	1	52493772
Hapmap42392-BTA-100065	1	52537365
BTB-00022907	1	52570185
ARS-BFGL-BAC-17968	1	52607381
ARS-BFGL-NGS-112553	1	52644883
BTA-100060-no-rs	1	52676405
ARS-BFGL-BAC-23725	1	52696732
BTA-100058-no-rs	1	52719660
Hapmap47522-BTA-120738	1	52748123
BTA-120739-no-rs	1	52801665
ARS-BFGL-NGS-89588	1	52834285
BTB-00026002	1	52874728
Hapmap33710-BTA-110763	1	52915041
Hapmap27147-BTA-124015	1	52953518
ARS-BFGL-NGS-76469	1	52979497
ARS-BFGL-NGS-78259	1	53064069
Hapmap24136-BTA-124014	1	53084847
BTB-00025875	1	53133677
BTB-00025760	1	53238076
Hapmap47502-BTA-110302	1	53270356
ARS-BFGL-NGS-100189	1	53296440
BTB-00025322	1	53364989
BTB-00025197	1	53388440
BTB-00025259	1	53416332
ARS-BFGL-BAC-18388	1	53489802
BTB-00025135	1	53528573
Hapmap47174-BTA-110289	1	53551656
BTA-110282-no-rs	1	53582877
ARS-BFGL-NGS-18743	1	53630189
ARS-BFGL-NGS-94761	1	53656600
Hapmap41428-BTA-110280	1	53679183
BTB-00025053	1	53706235
ARS-BFGL-NGS-107096	1	53753590
Hapmap53221-rs29019635	1	53968516
Hapmap57738-rs29023662	1	53995142
Hapmap48975-BTA-99363	1	54032055
ARS-BFGL-BAC-20881	1	54052439
Hapmap61117-rs29023044	1	54074552
BTB-00026752	1	54102324
BTB-00026585	1	54179627
BTA-110335-no-rs	1	54259681
Hapmap38807-BTA-110324	1	54317344
ARS-BFGL-NGS-111929	1	54342104
ARS-BFGL-NGS-40967	1	54371655
UA-IFASA-7275	1	54390349
BTB-00217542	1	54460795
ARS-BFGL-NGS-24057	1	54501549
Hapmap42092-BTA-119864	1	54523895
ARS-BFGL-NGS-114712	1	54556914
ARS-BFGL-NGS-104377	1	54590850
BTB-01044365	1	54625163
BTA-30265-no-rs	1	54646465
Hapmap49009-BTA-107212	1	54690810
BTB-01605050	1	54714755
ARS-BFGL-NGS-43783	1	54774488
BTB-01712157	1	54819828
BTB-01712147	1	54844550
BTB-01315615	1	54873112
ARS-BFGL-NGS-37379	1	54901166
BTA-21826-no-rs	1	54958273
ARS-BFGL-NGS-86970	1	54988164
BTB-01315516	1	55057917
Hapmap47540-BTA-21819	1	55107953
Hapmap39813-BTA-21834	1	55150553
BTB-01315457	1	55174553
Hapmap51652-BTA-89898	1	55259756
BTB-01131103	1	55288120
Hapmap49383-BTA-93867	1	55326027
BTB-01131178	1	55359042
BTA-93863-no-rs	1	55386945
ARS-BFGL-BAC-32896	1	55444187
Hapmap38361-BTA-93866	1	55469249
BTB-01131384	1	55499124
BTB-01914655	1	55544288
ARS-BFGL-NGS-115305	1	55784222
Hapmap32092-BTA-149957	1	55810689
ARS-BFGL-NGS-85105	1	55832662
Hapmap47445-BTA-93870	1	55930246
Hapmap33225-BTA-151395	1	55995337
ARS-BFGL-NGS-39684	1	56084928
Hapmap43173-BTA-120253	1	56193336
ARS-BFGL-NGS-115307	1	56294040
ARS-BFGL-NGS-87494	1	56505444
BTA-25876-no-rs	1	56551196
ARS-BFGL-NGS-97046	1	56612660
ARS-BFGL-NGS-31315	1	56648072
BTA-25809-no-rs	1	56669858
BTA-25883-no-rs	1	56706072
BTA-25886-no-rs	1	56726646
ARS-BFGL-NGS-111138	1	56817352
ARS-BFGL-NGS-38890	1	56864714
ARS-BFGL-NGS-59270	1	56901848
ARS-BFGL-NGS-15221	1	56983259
ARS-BFGL-NGS-52696	1	57050886
Hapmap39218-BTA-25795	1	57141557
ARS-BFGL-NGS-89	1	57170980
UA-IFASA-5597	1	57192123
ARS-BFGL-NGS-18996	1	57238377
BTA-25386-no-rs	1	57290689
Hapmap59481-rs29019616	1	57341049
Hapmap44594-BTA-25389	1	57426987
BTA-25403-no-rs	1	57590207
ARS-BFGL-NGS-34519	1	57623335
Hapmap38147-BTA-25404	1	57660748
ARS-BFGL-NGS-102073	1	57692535
Hapmap55498-ss46527080	1	57752344
BTA-25421-no-rs	1	57812704
ARS-BFGL-NGS-109258	1	57890954
ARS-BFGL-NGS-112451	1	57913747
ARS-BFGL-NGS-87988	1	57941195
Hapmap50295-BTA-25892	1	58210936
ARS-BFGL-NGS-109846	1	58402388
ARS-BFGL-NGS-40337	1	58444431
ARS-BFGL-NGS-63947	1	58668639
Hapmap36459-SCAFFOLD9563_462	1	58695977
Hapmap23307-BTA-124083	1	58722694
ARS-BFGL-NGS-103637	1	58760778
BTA-02836-rs29010381	1	58934843
Hapmap44172-BTA-96950	1	58985342
Hapmap47450-BTA-96948	1	59071436
Hapmap44328-BTA-97952	1	59256538
BTA-96949-no-rs	1	59279533
BTA-31615-no-rs	1	59337004
UA-IFASA-2167	1	59409838
UA-IFASA-2169	1	59435634
ARS-BFGL-NGS-16908	1	59463782
Hapmap34104-BES10_Contig701_1260	1	59509438
Hapmap28737-BTA-124074	1	59535729
BTB-00028136	1	59561102
BTB-01868157	1	59590958
Hapmap40924-BTA-21991	1	59614492
BTB-00028238	1	59647840
Hapmap48289-BTA-31617	1	59683842
BTB-00028383	1	59796999
BTB-00028406	1	59824412
BTB-00028484	1	59852828
Hapmap25636-BTA-31622	1	59879169
Hapmap48717-BTA-31633	1	59971879
BTB-00028647	1	60008528
BTB-00028594	1	60082447
BTB-00028547	1	60116734
Hapmap31065-BTA-123406	1	60140981
BTA-31638-no-rs	1	60187594
ARS-BFGL-NGS-110620	1	60231667
BTA-31643-no-rs	1	60254737
BTB-00028937	1	60321156
Hapmap59475-rs29014975	1	60411957
ARS-BFGL-NGS-36297	1	60435125
ARS-BFGL-NGS-115239	1	60477492
BTB-01413909	1	60562020
BTB-01414057	1	60691438
BTB-01839251	1	60717610
BTB-02009342	1	60753573
BTA-23353-no-rs	1	60787763
ARS-BFGL-NGS-117152	1	60822626
UA-IFASA-7336	1	60862725
UA-IFASA-5504	1	60889674
ARS-BFGL-NGS-63954	1	60930420
Hapmap57078-ss46526391	1	60956897
ARS-BFGL-NGS-30543	1	60983992
BTB-00029666	1	61026239
Hapmap48290-BTA-31675	1	61069157
Hapmap42177-BTA-31679	1	61125554
ARS-BFGL-NGS-58051	1	61155727
Hapmap35167-VSWCP1D5775A_scf01	1	61189139
ARS-BFGL-NGS-107624	1	61228131
BTB-00030270	1	61259392
ARS-BFGL-NGS-3821	1	61286751
Hapmap41191-BTA-16674	1	61329180
BTB-02006134	1	61357379
Hapmap59735-rs29016420	1	61381912
ARS-BFGL-BAC-20015	1	61450475
ARS-BFGL-NGS-14821	1	61469035
Hapmap48293-BTA-32595	1	61508119
BTB-00031129	1	61530474
BTA-92181-no-rs	1	61540639
BTB-01426064	1	61582726
ARS-BFGL-BAC-20592	1	61611726
BTB-00030962	1	61652849
Hapmap38402-BTA-32592	1	61681629
BTB-00030894	1	61749066
BTA-31690-no-rs	1	61777879
BTB-00030699	1	61806466
ARS-BFGL-NGS-27164	1	61832670
BTB-00030560	1	61900596
Hapmap53538-rs29018897	1	61936456
ARS-BFGL-NGS-2189	1	61996164
BTB-01644632	1	62046242
Hapmap51585-BTA-32601	1	62104120
BTA-103663-no-rs	1	62124386
ARS-BFGL-NGS-40229	1	62184184
ARS-BFGL-NGS-101934	1	62230401
BTB-02071091	1	62251590
Hapmap33719-BTA-153081	1	62303320
Hapmap42400-BTA-102731	1	62344691
ARS-BFGL-NGS-91410	1	62420424
Hapmap23096-BTA-159937	1	62585258
BTB-01806856	1	62607089
BTA-32604-no-rs	1	62652993
Hapmap39200-BTA-32607	1	62696719
Hapmap38640-BTA-92406	1	62742180
BTB-00031464	1	62811670
BTB-00031535	1	62842581
ARS-BFGL-NGS-42248	1	62873964
ARS-BFGL-NGS-102719	1	62909449
BTB-00031657	1	62943586
ARS-BFGL-NGS-115080	1	62968592
ARS-BFGL-NGS-114995	1	62998921
ARS-BFGL-NGS-100977	1	63025706
BTB-01665387	1	63061634
ARS-BFGL-NGS-14335	1	63098616
BTB-01506507	1	63127376
ARS-BFGL-NGS-106011	1	63159279
BTB-01285049	1	63199096
ARS-BFGL-NGS-112682	1	63235795
BTB-01285245	1	63277846
Hapmap49510-BTA-17452	1	63372417
ARS-BFGL-NGS-4583	1	63421529
BTA-32633-no-rs	1	63445511
BTB-00031779	1	63491880
BTA-108948-no-rs	1	63575356
BTA-101821-no-rs	1	63653354
ARS-BFGL-NGS-116361	1	63706033
Hapmap49061-BTA-122268	1	63742577
ARS-BFGL-NGS-44433	1	63799085
Hapmap44333-BTA-104611	1	63825188
ARS-BFGL-NGS-105436	1	63951419
ARS-BFGL-NGS-3132	1	64031787
BTB-00640138	1	64077996
BTB-00639971	1	64145803
Hapmap31089-BTA-130737	1	64207146
Hapmap46935-BTA-113728	1	64253061
BTB-01687826	1	64276370
BTB-01687859	1	64301934
BTB-00639914	1	64322900
Hapmap51521-BTA-92920	1	64407671
ARS-BFGL-NGS-31791	1	64445959
ARS-BFGL-NGS-27619	1	64474719
BTB-00450945	1	64501909
BTB-00450962	1	64525174
BTB-00450984	1	64554382
UA-IFASA-9174	1	64592861
BTB-00451094	1	64629383
BTB-00033025	1	64667900
ARS-BFGL-NGS-10860	1	64692368
BTB-00033060	1	64730690
ARS-BFGL-NGS-71757	1	64766940
BTB-00033090	1	64788160
Hapmap31536-BTA-34573	1	64817535
BTB-00033167	1	64864266
ARS-BFGL-NGS-15927	1	64908763
ARS-BFGL-NGS-112971	1	64955929
BTB-00026837	1	64990681
Hapmap31713-BTA-124020	1	65025357
ARS-BFGL-NGS-33635	1	65082461
BTB-00027047	1	65103965
BTB-00027056	1	65126749
BTA-15412-no-rs	1	65171617
Hapmap45865-BTA-15414	1	65203417
ARS-BFGL-NGS-112600	1	65226899
ARS-BFGL-NGS-36873	1	65252905
BTB-00027149	1	65276480
BTB-00027170	1	65305965
BTB-00027201	1	65338549
ARS-BFGL-NGS-54090	1	65410263
BTB-00027298	1	65433706
BTB-00027332	1	65466612
BTB-00027405	1	65495613
Hapmap42852-BTA-15416	1	65522044
BTB-00027409	1	65556352
Hapmap32539-BTA-124026	1	65580210
Hapmap55251-rs29014781	1	65624310
BTA-15421-no-rs	1	65663517
BTB-00027516	1	65769328
ARS-BFGL-NGS-61496	1	65820557
ARS-BFGL-NGS-83021	1	65937547
BTB-00027583	1	65992275
BTB-02069463	1	66017181
ARS-BFGL-NGS-3996	1	66121259
ARS-BFGL-NGS-115763	1	66139653
ARS-BFGL-NGS-43799	1	66188527
Hapmap40403-BTA-15429	1	66230091
ARS-BFGL-BAC-19439	1	66252625
ARS-BFGL-BAC-19440	1	66344261
BTB-00027638	1	66369026
ARS-BFGL-NGS-111569	1	66398856
ARS-BFGL-NGS-61672	1	66450521
Hapmap39399-BTA-33610	1	66483743
Hapmap40951-BTA-33609	1	66519111
ARS-BFGL-NGS-35041	1	66604133
ARS-BFGL-NGS-38335	1	66630647
ARS-BFGL-NGS-117561	1	66696653
ARS-BFGL-NGS-14087	1	66721297
Hapmap54041-ss46526276	1	66759099
ARS-BFGL-NGS-36705	1	66797315
Hapmap51211-BTA-33586	1	66864968
Hapmap31714-BTA-124164	1	66976165
ARS-BFGL-NGS-103348	1	67055698
BTB-00032674	1	67083238
BTB-00032648	1	67115284
BTB-00033186	1	67160040
Hapmap25638-BTA-33585	1	67191387
ARS-BFGL-NGS-4572	1	67212088
BTB-00032574	1	67257036
ARS-BFGL-NGS-6075	1	67286095
BTB-00026096	1	67310117
BTB-00026110	1	67331639
BTA-31636-no-rs	1	67399528
BTA-05186-no-rs	1	67444188
BTB-00028704	1	67491689
UA-IFASA-7116	1	67702576
BTB-00032205	1	67734488
BTB-00032200	1	67764428
BTB-00032163	1	67792994
BTB-00032153	1	67814251
Hapmap58284-rs29018937	1	67885415
BTA-33571-no-rs	1	67909755
ARS-BFGL-NGS-119133	1	67969838
ARS-BFGL-NGS-39596	1	68000140
Hapmap41826-BTA-31654	1	68023878
ARS-BFGL-NGS-117312	1	68066718
ARS-BFGL-NGS-113914	1	68135318
BTB-01736179	1	68153635
BTA-34599-no-rs	1	68227488
ARS-BFGL-NGS-7521	1	68268931
ARS-BFGL-NGS-4503	1	68307813
ARS-BFGL-NGS-27724	1	68353295
ARS-BFGL-BAC-3570	1	68373678
Hapmap46988-BTA-34591	1	68403441
ARS-BFGL-NGS-111491	1	68457522
ARS-BFGL-NGS-9429	1	68507419
Hapmap50666-BTA-34589	1	68533156
ARS-BFGL-NGS-72247	1	68579776
Hapmap39647-BTA-34584	1	68604562
ARS-BFGL-NGS-31379	1	68891058
ARS-BFGL-NGS-19470	1	68937163
Hapmap59979-rs29025402	1	68966218
ARS-BFGL-NGS-35021	1	68997018
ARS-BFGL-NGS-26771	1	69022384
ARS-BFGL-NGS-100745	1	69045500
BTA-120514-no-rs	1	69070681
Hapmap54911-rs29023069	1	69138050
ARS-BFGL-NGS-118460	1	69201417
ARS-BFGL-NGS-118306	1	69244252
ARS-BFGL-NGS-109126	1	69250962
ARS-BFGL-NGS-114985	1	69283880
BTA-104019-no-rs	1	69339563
BTA-104027-no-rs	1	69359979
ARS-BFGL-NGS-115898	1	69386583
ARS-BFGL-NGS-59612	1	69435214
Hapmap38055-BTA-120751	1	69475667
ARS-BFGL-NGS-30730	1	69520131
ARS-BFGL-NGS-40924	1	69593576
BTA-33563-no-rs	1	69620870
ARS-BFGL-NGS-41287	1	69659023
Hapmap59820-rs29019798	1	69690407
BTA-33557-no-rs	1	69777125
ARS-BFGL-NGS-110495	1	69803449
UA-IFASA-5307	1	69835860
ARS-BFGL-NGS-62687	1	69867959
ARS-BFGL-NGS-111716	1	69905532
ARS-BFGL-NGS-104241	1	69944271
ARS-BFGL-NGS-110066	1	69982276
ARS-BFGL-NGS-34399	1	70074771
Hapmap30498-BTA-124121	1	70100583
ARS-BFGL-NGS-111271	1	70159840
ARS-BFGL-NGS-111283	1	70191957
Hapmap29367-BTA-159930	1	70284933
BTA-32647-no-rs	1	70323229
Hapmap31066-BTA-124117	1	70343369
Hapmap41227-BTA-32644	1	70481556
BTA-32640-no-rs	1	70527072
Hapmap39468-BTA-120746	1	70553668
BTA-32637-no-rs	1	70595397
BTB-00031796	1	70660314
Hapmap59145-ss46526952	1	70840701
Hapmap48672-BTA-17044	1	70852215
BTA-86103-no-rs	1	70907936
Hapmap50667-BTA-34616	1	70974318
ARS-BFGL-NGS-80523	1	70996099
ARS-BFGL-NGS-119161	1	71070958
ARS-BFGL-NGS-95516	1	71229187
ARS-BFGL-NGS-5124	1	71263427
ARS-BFGL-BAC-35332	1	71349186
Hapmap53495-rs29015962	1	71370844
ARS-BFGL-NGS-97095	1	71431023
Hapmap43841-BTA-34601	1	71504767
ARS-BFGL-NGS-49636	1	71544028
Hapmap40324-BTA-34602	1	71602911
ARS-BFGL-NGS-56509	1	71742005
ARS-BFGL-NGS-16910	1	71764838
BTA-34638-no-rs	1	71800147
BTA-120754-no-rs	1	71932575
ARS-BFGL-NGS-109101	1	71952197
Hapmap51826-BTA-34625	1	71990165
BTA-34624-no-rs	1	72020602
Hapmap60655-rs29025422	1	72052010
ARS-BFGL-NGS-117761	1	72080335
ARS-BFGL-NGS-37507	1	72102670
ARS-BFGL-NGS-90994	1	72162062
BTA-90633-no-rs	1	72263009
ARS-BFGL-NGS-118075	1	72442882
ARS-BFGL-NGS-34176	1	72573950
ARS-BFGL-NGS-78165	1	72605572
ARS-BFGL-NGS-45476	1	72640881
ARS-BFGL-NGS-117741	1	72689874
Hapmap42521-BTA-35582	1	72736590
Hapmap43559-BTA-35576	1	72801931
ARS-BFGL-NGS-72532	1	72844496
ARS-BFGL-NGS-103884	1	72938740
ARS-BFGL-NGS-118725	1	72962249
ARS-BFGL-NGS-94206	1	73048145
ARS-BFGL-NGS-112042	1	73077982
ARS-BFGL-NGS-100698	1	73106447
ARS-BFGL-NGS-59448	1	73140918
ARS-BFGL-NGS-25863	1	73182063
Hapmap41511-BTA-34652	1	73239166
ARS-BFGL-NGS-4162	1	73286310
ARS-BFGL-NGS-40388	1	73321288
Hapmap40716-BTA-34647	1	73404401
Hapmap52010-BTA-34646	1	73441389
Hapmap35151-BES4_Contig435_1199	1	73487973
BTA-34645-no-rs	1	73568389
Hapmap50160-BTA-93856	1	73640200
BTA-35604-no-rs	1	73681836
ARS-BFGL-NGS-39750	1	73757146
ARS-BFGL-NGS-93288	1	73792634
ARS-BFGL-NGS-25392	1	73821868
ARS-BFGL-NGS-31642	1	73855946
ARS-BFGL-BAC-73	1	73924347
ARS-BFGL-BAC-32073	1	73950237
ARS-BFGL-BAC-34001	1	73984119
ARS-BFGL-NGS-114968	1	74009574
ARS-BFGL-NGS-53144	1	74046575
ARS-BFGL-NGS-23062	1	74075179
ARS-BFGL-NGS-32169	1	74197805
ARS-BFGL-BAC-36572	1	74219065
BTA-35627-no-rs	1	74253662
BTA-35628-no-rs	1	74282462
UA-IFASA-4774	1	74325400
ARS-BFGL-NGS-114627	1	74355653
BTA-35631-no-rs	1	74400912
ARS-BFGL-NGS-64511	1	74435001
ARS-BFGL-NGS-7099	1	74459840
Hapmap38109-BTA-36588	1	74581903
Hapmap33656-BTA-124230	1	74643836
BTA-36593-no-rs	1	74751227
ARS-BFGL-NGS-90496	1	74889706
ARS-BFGL-NGS-4924	1	74917513
ARS-BFGL-NGS-37438	1	75146323
ARS-BFGL-NGS-81861	1	75171303
Hapmap39889-BTA-114934	1	75227225
Hapmap51396-BTA-114937	1	75258338
ARS-BFGL-NGS-37067	1	75301239
Hapmap60658-rs29025870	1	75328281
Hapmap51567-BTA-17154	1	75363231
Hapmap35190-BES10_Contig762_2071	1	75433980
Hapmap25308-BTA-153014	1	75505402
ARS-BFGL-NGS-34525	1	75588102
ARS-BFGL-NGS-15456	1	75618069
ARS-BFGL-BAC-31478	1	75691167
Hapmap39961-BTA-100527	1	75796077
Hapmap59172-rs29012834	1	75880996
Hapmap26435-BTA-152318	1	75904282
ARS-BFGL-NGS-64672	1	76248393
Hapmap42898-BTA-28764	1	76295386
BTA-28763-no-rs	1	76331663
ARS-BFGL-NGS-30137	1	76378436
ARS-BFGL-NGS-41839	1	76416854
ARS-BFGL-BAC-31487	1	76471373
BTA-116098-no-rs	1	76505437
Hapmap51363-BTA-97517	1	76534601
Hapmap44063-BTA-36599	1	76622415
ARS-BFGL-NGS-1406	1	76645192
BTA-95639-no-rs	1	76709967
BTA-95638-no-rs	1	76739280
ARS-BFGL-BAC-31482	1	76792695
BTA-18708-no-rs	1	76876908
Hapmap50334-BTA-36619	1	76938175
ARS-BFGL-NGS-34347	1	76994474
Hapmap44231-BTA-36623	1	77207875
BTA-36624-no-rs	1	77248361
ARS-BFGL-NGS-4661	1	77322075
Hapmap25593-BTA-151723	1	77420174
Hapmap42923-BTA-36604	1	77485396
ARS-BFGL-NGS-80187	1	77606842
ARS-BFGL-NGS-76454	1	77671608
Hapmap33573-BTA-124252	1	77714385
Hapmap41244-BTA-36610	1	77889364
Hapmap48729-BTA-36615	1	77983959
Hapmap58919-rs29009958	1	78034231
ARS-BFGL-NGS-56146	1	78088393
Hapmap39375-BTA-112108	1	78449548
Hapmap47180-BTA-112104	1	78511271
ARS-BFGL-NGS-13617	1	78637787
Hapmap26500-BTA-37512	1	78763254
ARS-BFGL-BAC-31500	1	78791994
BTA-37493-no-rs	1	78826926
BTB-00034904	1	78851043
BTA-37492-no-rs	1	78881308
BTB-00034886	1	78904951
BTA-37489-no-rs	1	78930531
ARS-BFGL-NGS-47287	1	78964672
ARS-BFGL-NGS-119431	1	78986953
ARS-BFGL-BAC-33415	1	79009807
BTB-00034743	1	79034999
Hapmap43564-BTA-36647	1	79058798
BTB-00034692	1	79109155
Hapmap40722-BTA-36642	1	79143280
BTA-112299-no-rs	1	79169547
BTB-00034595	1	79217648
ARS-BFGL-NGS-111725	1	79274441
ARS-BFGL-NGS-25522	1	79324497
BTB-00034522	1	79359163
Hapmap60527-rs29019904	1	79472090
BTB-00034294	1	79498250
Hapmap27043-BTA-36631	1	79501059
BTB-00034221	1	79591551
Hapmap51218-BTA-36630	1	79629427
BTB-00034202	1	79671395
Hapmap49586-BTA-36632	1	79700956
ARS-BFGL-NGS-106728	1	79755519
ARS-BFGL-NGS-24966	1	79780029
ARS-BFGL-NGS-44036	1	79814427
ARS-BFGL-NGS-68451	1	79841328
ARS-BFGL-NGS-113198	1	79880934
Hapmap51438-BTA-37566	1	79904055
ARS-BFGL-NGS-111888	1	79961896
BTB-00036018	1	80019442
ARS-BFGL-NGS-100951	1	80063107
BTA-37567-no-rs	1	80103951
Hapmap41250-BTA-38429	1	80140397
ARS-BFGL-NGS-13183	1	80160864
ARS-BFGL-NGS-38958	1	80198903
ARS-BFGL-NGS-22536	1	80269992
BTB-00036138	1	80349645
BTB-00036147	1	80393656
Hapmap50131-BTA-85559	1	80427462
ARS-BFGL-NGS-103850	1	80470951
ARS-BFGL-NGS-19741	1	80548510
BTB-01411638	1	80576593
ARS-BFGL-NGS-1514	1	80612046
ARS-BFGL-NGS-15671	1	80639065
ARS-BFGL-NGS-79990	1	80661482
BTA-38441-no-rs	1	80875014
ARS-BFGL-NGS-44794	1	80896616
BTA-38445-no-rs	1	80923799
BTA-01205-rs29012172	1	80945924
ARS-BFGL-NGS-26946	1	80974985
Hapmap43250-BTA-37524	1	81018906
BTB-00035080	1	81044806
BTA-37523-no-rs	1	81072227
UA-IFASA-6360	1	81118415
BTA-39534-no-rs	1	81140392
Hapmap47934-BTA-38431	1	81160609
ARS-BFGL-NGS-96340	1	81209053
BTA-39532-no-rs	1	81239683
Hapmap49149-BTA-39529	1	81271586
Hapmap14994-rs29012500	1	81345283
ARS-BFGL-NGS-78633	1	81373204
ARS-BFGL-NGS-112626	1	81458625
Hapmap41856-BTA-39501	1	81486839
Hapmap53238-rs29021199	1	81516088
BTA-39503-no-rs	1	81540249
ARS-BFGL-NGS-17054	1	81561737
BTA-39510-no-rs	1	81589478
ARS-BFGL-NGS-106454	1	81623098
ARS-BFGL-NGS-116286	1	81656974
ARS-BFGL-NGS-71379	1	81702230
Hapmap42929-BTA-39525	1	81735566
BTA-39523-no-rs	1	81760654
BTA-39521-no-rs	1	81790858
BTA-39518-no-rs	1	81831778
ARS-BFGL-NGS-56254	1	81859735
Hapmap51440-BTA-39517	1	81894812
BTB-01187540	1	82007029
Hapmap55227-rs29009709	1	82032365
BTB-01777594	1	82059960
BTB-01187501	1	82120231
Hapmap47824-BTA-107197	1	82147822
Hapmap53346-ss46526210	1	82176939
ARS-BFGL-NGS-61854	1	82216432
BTB-01187418	1	82261456
ARS-BFGL-NGS-50379	1	82292403
Hapmap54984-rs29020611	1	82338088
BTA-107210-no-rs	1	82413102
BTB-01187109	1	82436081
BTA-107196-no-rs	1	82468782
BTB-00035766	1	82510970
Hapmap42233-BTA-49670	1	82559884
ARS-BFGL-NGS-19217	1	82680131
Hapmap30916-BTA-91383	1	82702231
ARS-BFGL-NGS-111849	1	82725824
BTB-01059241	1	82787221
Hapmap49142-BTA-38495	1	82834398
Hapmap27573-BTA-124304	1	82855049
BTA-38502-no-rs	1	82928948
ARS-BFGL-NGS-14913	1	82951366
ARS-BFGL-NGS-68869	1	83006326
ARS-BFGL-NGS-98669	1	83030921
ARS-BFGL-NGS-27858	1	83055464
ARS-BFGL-NGS-27316	1	83081849
Hapmap40421-BTA-39479	1	83110583
ARS-BFGL-NGS-69661	1	83132079
BTB-00037209	1	83154570
BTA-39489-no-rs	1	83178207
ARS-BFGL-NGS-64298	1	83212365
ARS-BFGL-NGS-2950	1	83267242
BTB-00036349	1	83316586
ARS-BFGL-NGS-5044	1	83368535
ARS-BFGL-NGS-35667	1	83402539
ARS-BFGL-NGS-64789	1	83458884
Hapmap23583-BTA-124292	1	83547131
Hapmap41853-BTA-38436	1	83618707
ARS-BFGL-NGS-25172	1	83643332
BTB-01764839	1	83672872
Hapmap49141-BTA-38455	1	83807479
ARS-BFGL-NGS-116572	1	83838758
Hapmap39022-BTA-38447	1	83859398
ARS-BFGL-NGS-53869	1	83916372
Hapmap41527-BTA-38460	1	83936851
Hapmap40527-BTA-38457	1	84111692
Hapmap52416-rs29016842	1	84175752
BTB-01915967	1	84227252
BTB-00036641	1	84254805
Hapmap57391-rs29026905	1	84269107
BTB-00036444	1	84345904
Hapmap51899-BTA-38469	1	84372588
BTB-01702174	1	84424501
BTB-01702150	1	84446080
Hapmap57884-rs29026697	1	84515050
ARS-BFGL-NGS-22690	1	84559546
BTB-01431374	1	84580772
ARS-BFGL-NGS-4047	1	84614199
ARS-BFGL-NGS-16561	1	84650093
BTB-01431442	1	84679123
Hapmap47779-BTA-92798	1	84705191
Hapmap44071-BTA-39540	1	84850448
BTA-39546-no-rs	1	84897864
ARS-BFGL-NGS-118640	1	84944278
BTB-00038173	1	84991511
BTB-00038184	1	85013713
BTA-39548-no-rs	1	85151862
BTB-00038398	1	85178385
Hapmap40679-BTA-122761	1	85200157
Hapmap55404-rs29024815	1	85294656
BTB-00038421	1	85442472
Hapmap33711-BTA-124326	1	85525315
ARS-BFGL-NGS-117410	1	85671043
Hapmap23258-BTA-124332	1	85704001
Hapmap42933-BTA-40454	1	85731453
BTA-100920-no-rs	1	85760198
ARS-BFGL-NGS-54077	1	85911356
BTB-00038446	1	85959409
BTB-00037084	1	86029442
ARS-BFGL-NGS-58323	1	86057271
BTB-00037008	1	86134439
BTB-00037001	1	86272010
Hapmap43254-BTA-38489	1	86421573
BTA-38487-no-rs	1	86448644
BTB-00036985	1	86476259
BTB-00036965	1	86543082
ARS-BFGL-NGS-115710	1	86596243
Hapmap48736-BTA-38482	1	86642884
BTB-00036914	1	86672185
ARS-BFGL-NGS-72201	1	86753474
ARS-BFGL-NGS-82014	1	86777370
BTB-00036683	1	86818418
ARS-BFGL-NGS-110543	1	86867787
BTB-00036784	1	86888776
Hapmap45277-BTA-38474	1	86910584
BTA-38473-no-rs	1	86931672
BTA-38476-no-rs	1	86968922
ARS-BFGL-NGS-22301	1	87017394
ARS-BFGL-BAC-6363	1	87100663
Hapmap52334-rs29027507	1	87161990
BTA-40478-no-rs	1	87226006
ARS-BFGL-NGS-13673	1	87402236
ARS-BFGL-BAC-33122	1	87424785
ARS-BFGL-NGS-20558	1	87454919
ARS-BFGL-NGS-30991	1	87490723
BTB-02052555	1	87539440
Hapmap59015-rs29021588	1	87573900
BTB-00038588	1	87615299
BTB-00038586	1	87664746
Hapmap49096-BTA-25573	1	87725213
BTA-13139-rs29018103	1	87774971
BTB-01293857	1	87802892
BTB-01858021	1	87829634
ARS-BFGL-NGS-152	1	87876108
Hapmap44359-BTA-25574	1	87913280
BTA-122780-no-rs	1	87941018
BTA-25575-no-rs	1	87972118
ARS-BFGL-NGS-105257	1	87992112
Hapmap27233-BTA-162669	1	88022055
Hapmap47477-BTA-103865	1	88050696
BTA-103871-no-rs	1	88086502
Hapmap54455-rs29016036	1	88117471
ARS-BFGL-NGS-114428	1	88150843
Hapmap57808-rs29009859	1	88167139
Hapmap47817-BTA-104461	1	88205509
BTB-01837777	1	88262684
ARS-BFGL-NGS-82489	1	88327865
BTB-00039314	1	88358715
BTB-00039253	1	88462591
ARS-BFGL-NGS-112470	1	88489434
Hapmap54781-rs29010500	1	88539617
Hapmap27046-BTA-40513	1	88580973
BTA-40510-no-rs	1	88638760
Hapmap23067-BTA-124363	1	88676538
BTA-40495-no-rs	1	88698235
Hapmap58015-rs29026448	1	88801264
BTA-40481-no-rs	1	88899250
BTB-01195902	1	89059581
BTA-108728-no-rs	1	89091419
BTB-01195945	1	89189213
Hapmap47529-BTA-122384	1	89243673
BTB-01196345	1	89284818
ARS-BFGL-NGS-94042	1	89325400
BTB-01196514	1	89358747
Hapmap51798-BTA-108723	1	89389341
Hapmap27729-BTA-108726	1	89431170
ARS-BFGL-NGS-16663	1	89453518
BTB-01196775	1	89475293
BTB-01196519	1	89563554
BTB-00040563	1	89592448
BTB-00040624	1	89625133
BTA-119425-no-rs	1	89671800
BTB-01401158	1	89701222
Hapmap51342-BTA-88730	1	89734339
UA-IFASA-7467	1	89755328
BTA-88734-no-rs	1	89784824
BTB-01401420	1	89810818
ARS-BFGL-NGS-107398	1	89840519
Hapmap51446-BTA-41504	1	89877873
ARS-BFGL-NGS-23253	1	89900842
Hapmap27148-BTA-124406	1	89941301
ARS-BFGL-NGS-29136	1	90025134
ARS-BFGL-NGS-25311	1	90121176
BTB-00041036	1	90156001
BTA-41494-no-rs	1	90196132
Hapmap51445-BTA-41490	1	90242919
BTA-41484-no-rs	1	90283892
ARS-BFGL-NGS-3794	1	90311323
BTB-00040808	1	90347030
Hapmap41534-BTA-41482	1	90377648
ARS-BFGL-NGS-78317	1	90430877
ARS-BFGL-NGS-29444	1	90451222
BTA-41479-no-rs	1	90503071
BTA-41478-no-rs	1	90561071
ARS-BFGL-NGS-12933	1	90637000
ARS-BFGL-BAC-36098	1	90689913
Hapmap48236-BTA-17964	1	90714916
Hapmap60827-rs29019866	1	90759099
Hapmap49986-BTA-41525	1	90802931
Hapmap30020-BTA-150228	1	90895301
Hapmap46543-BTA-94613	1	90916197
BTA-94619-no-rs	1	90956859
Hapmap54568-rs29010311	1	91001080
BTA-94612-no-rs	1	91031267
Hapmap28877-BTA-24431	1	91066621
BTA-24432-no-rs	1	91093330
Hapmap44640-BTA-24435	1	91117527
Hapmap55511-rs29010538	1	91154241
BTB-01331667	1	91248261
BTB-01331698	1	91270222
BTB-01331738	1	91315818
ARS-BFGL-NGS-60701	1	91358383
Hapmap27463-BTA-162240	1	91435586
BTB-01846098	1	91460563
BTA-24073-no-rs	1	91533901
Hapmap41804-BTA-24071	1	91554463
ARS-BFGL-NGS-67044	1	91582464
BTB-01342372	1	91687256
ARS-BFGL-BAC-36911	1	91718782
ARS-BFGL-BAC-36910	1	91748217
ARS-BFGL-NGS-20424	1	91840712
BTB-02064590	1	91857655
ARS-BFGL-NGS-115400	1	91888946
BTB-01762766	1	91904464
BTB-01762784	1	91926201
ARS-BFGL-NGS-54694	1	91961263
Hapmap34097-BES3_Contig167_336	1	92090517
BTB-01331303	1	92138426
BTB-01748272	1	92171349
BTA-118144-no-rs	1	92204771
BTA-112211-no-rs	1	92225849
BTA-24325-no-rs	1	92273799
BTB-01331221	1	92308130
BTB-01331173	1	92331878
BTB-01211220	1	92357722
Hapmap47178-BTA-111157	1	92461552
BTA-111161-no-rs	1	92495958
ARS-BFGL-NGS-39699	1	92581626
Hapmap26451-BTA-156064	1	92615520
Hapmap52705-rs29019397	1	92648727
ARS-BFGL-NGS-23990	1	92687973
Hapmap54865-rs29015706	1	92748968
BTA-17925-no-rs	1	92856829
BTA-17923-no-rs	1	92958471
Hapmap53960-rs29016796	1	93002837
BTA-17929-no-rs	1	93084421
BTA-17930-no-rs	1	93172083
Hapmap40307-BTA-42417	1	93252325
BTA-07846-rs29027508	1	93279488
Hapmap25356-BTA-42424	1	93375720
Hapmap50358-BTA-42427	1	93403653
ARS-BFGL-NGS-40011	1	93470466
Hapmap42562-BTA-48245	1	93567460
ARS-BFGL-NGS-107347	1	93601848
BTA-48243-no-rs	1	93639215
Hapmap61079-rs29013410	1	93892947
Hapmap42952-BTA-48143	1	93954887
ARS-BFGL-BAC-36882	1	94053202
ARS-BFGL-BAC-36880	1	94090278
Hapmap49190-BTA-48142	1	94127480
ARS-BFGL-BAC-36877	1	94168061
Hapmap55432-rs29009621	1	94214604
BTA-121233-no-rs	1	94239208
Hapmap42235-BTA-50604	1	94335885
BTB-00768631	1	94367295
Hapmap24383-BTA-158893	1	94471948
BTB-01087150	1	94512100
BTA-85701-no-rs	1	94585445
Hapmap42095-BTA-120006	1	94623786
ARS-BFGL-NGS-14083	1	94677356
ARS-BFGL-NGS-104582	1	94699308
ARS-BFGL-NGS-106939	1	94730717
BTB-01086885	1	94776896
BTB-01793064	1	94833263
ARS-BFGL-NGS-80214	1	94860836
BTB-01086841	1	94882093
BTB-01086812	1	94923462
BTB-01086804	1	94952782
BTB-01086791	1	94980756
Hapmap40301-BTA-119986	1	95029947
Hapmap27891-BTA-158889	1	95064999
BTA-11416-rs29017177	1	95101691
ARS-BFGL-NGS-18020	1	95133504
ARS-BFGL-NGS-22239	1	95213011
Hapmap41451-BTA-119981	1	95258770
BTB-01086542	1	95279975
BTB-01591692	1	95297194
ARS-BFGL-NGS-113387	1	95343592
Hapmap58800-rs29016980	1	95394906
ARS-BFGL-NGS-83934	1	95423065
Hapmap52675-rs29021342	1	95477262
Hapmap48635-BTA-118353	1	95608009
ARS-BFGL-BAC-36902	1	95684940
BTA-122559-no-rs	1	95718992
ARS-BFGL-NGS-104619	1	95750768
ARS-BFGL-NGS-111885	1	95819377
ARS-BFGL-NGS-2011	1	95847141
Hapmap32288-BTA-124469	1	95981167
Hapmap58062-rs29012621	1	96059058
ARS-BFGL-NGS-8753	1	96169900
ARS-BFGL-NGS-110016	1	96217131
BTA-44237-no-rs	1	96252890
Hapmap50694-BTA-44240	1	96299260
Hapmap59668-rs29015093	1	96382717
BTA-44249-no-rs	1	96472067
ARS-BFGL-NGS-104596	1	96508341
BTA-44254-no-rs	1	96553339
Hapmap42941-BTA-44265	1	96582794
BTA-44267-no-rs	1	96677750
ARS-BFGL-NGS-14357	1	96791940
Hapmap51902-BTA-44288	1	96942516
Hapmap47007-BTA-43282	1	97123740
ARS-BFGL-NGS-96389	1	97160730
UA-IFASA-7818	1	97195480
BTA-43302-no-rs	1	97276664
ARS-BFGL-NGS-60021	1	97300654
ARS-BFGL-BAC-31698	1	97339425
Hapmap38956-BTA-43309	1	97366225
Hapmap54512-rs29023726	1	97390136
ARS-BFGL-NGS-19572	1	97420045
Hapmap49174-BTA-43310	1	97458910
ARS-BFGL-NGS-4387	1	97484342
ARS-BFGL-NGS-96411	1	97515884
ARS-BFGL-NGS-94996	1	97564276
Hapmap42551-BTA-43327	1	97606601
ARS-BFGL-NGS-112806	1	97642612
BTA-43335-no-rs	1	97669242
Hapmap27374-BTA-124435	1	97696420
ARS-BFGL-NGS-94323	1	97746135
Hapmap31867-BTA-43339	1	97855005
BTA-43340-no-rs	1	97906442
Hapmap40001-BTA-43342	1	97931346
BTA-43345-no-rs	1	97955982
ARS-BFGL-NGS-72769	1	98054518
Hapmap39920-BTA-43352	1	98078072
ARS-BFGL-NGS-34686	1	98133752
ARS-BFGL-NGS-29866	1	98196332
Hapmap54106-rs29011049	1	98238089
Hapmap40109-BTA-120766	1	98274088
Hapmap46568-BTA-43363	1	98370433
Hapmap58135-rs29019531	1	98430806
Hapmap31069-BTA-124454	1	98552740
BTB-00042406	1	98602410
Hapmap55148-rs29025486	1	98626202
BTB-00042454	1	98664177
BTB-00042539	1	98702244
BTB-00042515	1	98728925
Hapmap44463-BTA-43379	1	98750172
BTB-00042676	1	98779294
Hapmap46140-BTA-43381	1	98808327
BTB-00042694	1	98848776
Hapmap49178-BTA-44203	1	98873080
Hapmap49992-BTA-44204	1	98898799
BTA-44205-no-rs	1	98920845
Hapmap43268-BTA-44209	1	98986363
Hapmap49612-BTA-44210	1	99013561
Hapmap38957-BTA-44222	1	99114312
Hapmap32784-BTA-124466	1	99156076
Hapmap43856-BTA-44227	1	99193415
Hapmap54778-rs29010369	1	99237377
ARS-USMARC-Parent-DQ404149-no-rs	1	99314925
BTB-01469883	1	99345463
BTB-01469847	1	99374603
Hapmap57255-rs29022894	1	99438575
BTA-95964-no-rs	1	99469026
BTB-01832367	1	99526306
ARS-BFGL-BAC-33742	1	99552129
BTA-24729-no-rs	1	99597502
Hapmap41389-BTA-95970	1	99642111
ARS-BFGL-NGS-29680	1	99689088
Hapmap38145-BTA-23986	1	99769147
BTB-01568299	1	99857836
BTB-01568192	1	99905012
BTB-01568308	1	99961868
BTB-00044639	1	99997409
BTA-45212-no-rs	1	100021883
Hapmap59492-rs29020368	1	100041952
Hapmap46219-BTA-45209	1	100094035
ARS-BFGL-BAC-32921	1	100151489
BTB-00044397	1	100172966
Hapmap48767-BTA-45204	1	100200649
BTA-45203-no-rs	1	100237544
BTA-45195-no-rs	1	100297745
ARS-BFGL-NGS-38583	1	100348072
Hapmap48344-BTA-45183	1	100382840
BTB-00043898	1	100432385
ARS-BFGL-NGS-22608	1	100481800
BTA-45180-no-rs	1	100513127
BTB-00043787	1	100564241
Hapmap47302-BTA-45176	1	100605192
BTB-00043646	1	100663074
BTB-00043598	1	100737627
BTB-01631847	1	100760752
BTB-01631727	1	100800828
Hapmap49857-BTA-109064	1	100835682
BTB-00043545	1	100862935
Hapmap27376-BTA-124483	1	100920014
ARS-BFGL-NGS-61644	1	100957801
BTB-01234729	1	101033651
BTB-01234598	1	101103098
BTB-01234531	1	101140718
BTB-01234416	1	101188217
Hapmap32126-BTA-157362	1	101231777
BTA-115500-no-rs	1	101308751
Hapmap33240-BTA-157357	1	101330295
BTB-01234321	1	101366448
Hapmap41469-BTA-19461	1	101403755
Hapmap43160-BTA-116211	1	101476469
BTA-109808-no-rs	1	101537204
Hapmap39712-BTA-109811	1	101583260
BTB-01136854	1	101664632
BTB-01997024	1	101686457
Hapmap59854-rs29026147	1	101773849
BTB-01136812	1	101816107
BTA-95705-no-rs	1	101851539
Hapmap53234-rs29020933	1	101892420
BTA-95685-no-rs	1	101956485
BTA-95676-no-rs	1	101977997
BTB-01136517	1	102001717
BTB-01136480	1	102026796
BTB-01136347	1	102056710
Hapmap26420-BTA-148636	1	102167348
Hapmap28099-BTA-150614	1	102249245
BTB-01684686	1	102307473
BTB-00807186	1	102421173
BTB-00807137	1	102442760
BTB-00807095	1	102464968
BTB-00807004	1	102507325
BTA-51653-no-rs	1	102538612
BTB-00047321	1	102567034
ARS-BFGL-NGS-35839	1	102589009
BTB-00047274	1	102640160
BTB-00047301	1	102674520
ARS-BFGL-NGS-11628	1	102707429
BTA-46150-no-rs	1	102792723
ARS-BFGL-NGS-54096	1	102837279
ARS-BFGL-BAC-4585	1	102864195
BTB-01757785	1	102903978
BTB-01992706	1	102942640
Hapmap42215-BTA-45259	1	102975544
BTB-00046888	1	103034522
Hapmap51453-BTA-45251	1	103071560
BTB-00046704	1	103105517
BTB-00046682	1	103154830
BTB-00046603	1	103185339
ARS-BFGL-NGS-76111	1	103219606
Hapmap60166-rs29019307	1	103434094
BTB-00007274	1	103463199
BTA-39422-no-rs	1	103515881
[truncated: 45,912 more rows]
